# Supplementary material for: Aqua­(2-oxido-2,2-diphenyl­acetato-κ2 O 1,O 2)(1,10-phenanthroline-κ2 N,N′)copper(II)
Source: Acta Crystallogr Sect E Struct Rep Online. 2009 Dec 16;66(Pt 1):m69. doi: 10.1107/S1600536809053483 (PMC2980168; doi:10.1107/S1600536809053483)
Supplement: Supplementary file 1 [file e-66-00m69-sup1.cif]

##############################################################################
###                                                                        ###
###        Electronic paper (Acta Crystallographica Section E)             ###
###                                                                        ###
##############################################################################
#                                                                            #
# This CIF contains the data in a paper accepted for publication in Acta     #
# Crystallographica Section E. It conforms to the requirements of Notes      #
# for Authors for Section E, and has been peer reviewed under the auspices   #
# of the IUCr Commission on Journals.                                        #
#                                                                            #
# Full details of the Crystallographic Information File format               #
# are given in the paper "The Crystallographic Information File (CIF):       #
# a New Standard Archive File for Crystallography" by S. R. Hall, F. H.      #
# Allen and I. D. Brown [Acta Cryst. (1991), A47, 655-685].                  #
#                                                                            #
# The current version of the core CIF dictionary is obtainable from          #
# ftp://ftp.iucr.org/pub/cif_core.dic. The current version number is 2.4.    #
#                                                                            #
# Software is freely available for graphical display of the structure(s) in  #
# this CIF.  For information consult the CIF home page http://www.iucr.org/  #
# cif/home.html                                                              #
#                                                                            #
# This file may be used for bona fide research purposes within the           #
# scientific community so long as proper attribution is given to the journal # 
# article from which it was obtained.                                        #
#                                                                            #
##############################################################################
                                             
data_I
_audit_creation_method     SHELXL-97
_chemical_name_systematic
;
Aqua(2-oxido-2,2-diphenylacetato-\k^2^<i>O</i>^1^,<i>O</i>^2^)(1,10-
phenanthroline-\k^2^<i>N</i>,<i>N</i>')copper(II)
;
_chemical_name_common     ?
_chemical_formula_moiety     'C26 H20 Cu N2 O4'
_chemical_formula_sum     'C26 H20 Cu N2 O4'
_chemical_formula_iupac     '[Cu (C14 H10 O3) (C12 H8 N2) (H2 O)]'
_chemical_formula_weight     487.98
_chemical_melting_point     ?
_symmetry_cell_setting     'Triclinic'
_symmetry_space_group_name_H-M     'P -1'
_symmetry_space_group_name_Hall     '-P 1'
loop_
    _symmetry_equiv_pos_as_xyz
    'x, y, z'
    '-x, -y, -z'
_cell_length_a     7.4473(15)
_cell_length_b     9.757(2)
_cell_length_c     15.319(3)
_cell_angle_alpha     102.99(3)
_cell_angle_beta     98.39(3)
_cell_angle_gamma     96.70(3)
_cell_volume     1060.1(4)
_cell_formula_units_Z     2
_cell_measurement_reflns_used     2895
_cell_measurement_theta_min     2.35
_cell_measurement_theta_max     27.89
_cell_measurement_temperature     293(2)
_exptl_crystal_description     block
_exptl_crystal_colour     blue
_exptl_crystal_size_max     0.30
_exptl_crystal_size_mid     0.26
_exptl_crystal_size_min     0.21
_exptl_crystal_density_diffrn     1.529
_exptl_crystal_density_meas     ?
_exptl_crystal_density_method     'not measured'
_exptl_crystal_F_000     502
_exptl_absorpt_coefficient_mu     1.068
_exptl_absorpt_correction_type     multi-scan
_exptl_absorpt_process_details     '(REQAB; Jacobson, 1998)'
_exptl_absorpt_correction_T_min     0.7400
_exptl_absorpt_correction_T_max     0.8068
_diffrn_ambient_temperature     293(2)
_diffrn_radiation_type     MoK\a
_diffrn_radiation_wavelength     0.71073
_diffrn_radiation_source     'fine-focus sealed tube'
_diffrn_radiation_monochromator     graphite
_diffrn_measurement_device_type     'Rigaku/MSC Mercury CCD'
_diffrn_measurement_method     \w
_diffrn_detector_area_resol_mean     ?
_diffrn_reflns_number     8229
_diffrn_reflns_av_R_equivalents     0.0485
_diffrn_reflns_av_sigmaI/netI     0.0609
_diffrn_reflns_theta_min     3.07
_diffrn_reflns_theta_max     25.20
_diffrn_reflns_theta_full     25.20
_diffrn_measured_fraction_theta_max     0.998
_diffrn_measured_fraction_theta_full     0.998
_diffrn_reflns_limit_h_min     -8
_diffrn_reflns_limit_h_max     8
_diffrn_reflns_limit_k_min     -11
_diffrn_reflns_limit_k_max     11
_diffrn_reflns_limit_l_min     -18
_diffrn_reflns_limit_l_max     18
_diffrn_standards_number     0
_diffrn_standards_interval_count     ?
_diffrn_standards_interval_time     ?
_diffrn_standards_decay_%     ?
_reflns_number_total     3802
_reflns_number_gt     2607
_reflns_threshold_expression     I>2\s(I)
_refine_ls_structure_factor_coef     Fsqd
_refine_ls_matrix_type     full
_refine_ls_R_factor_all     0.0974
_refine_ls_R_factor_gt     0.0726
_refine_ls_wR_factor_gt     0.1939
_refine_ls_wR_factor_ref     0.2287
_refine_ls_goodness_of_fit_ref     1.092
_refine_ls_restrained_S_all     1.092
_refine_ls_number_reflns     3802
_refine_ls_number_parameters     298
_refine_ls_number_restraints     0
_refine_ls_hydrogen_treatment     constr
_refine_ls_weighting_scheme     calc
_refine_ls_weighting_details
                 'calc w=1/[\s^2^(Fo^2^)+(0.1409P)^2^] where P=(Fo^2^+2Fc^2^)/3'
_atom_sites_solution_hydrogens     geom
_atom_sites_solution_primary     direct
_atom_sites_solution_secondary     difmap
_refine_ls_shift/su_max     0.000
_refine_ls_shift/su_mean     0.000
_refine_diff_density_max     0.731
_refine_diff_density_min     -1.544
_refine_ls_extinction_method     none
_refine_ls_extinction_coef     ?
loop_
    _atom_type_symbol
    _atom_type_description
    _atom_type_scat_dispersion_real
    _atom_type_scat_dispersion_imag
    _atom_type_scat_source
    'C' 'C' 0.0033 0.0016
                         'International Tables Vol C Tables 4.2.6.8 and 6.1.1.4'
    'H' 'H' 0.0000 0.0000
                         'International Tables Vol C Tables 4.2.6.8 and 6.1.1.4'
    'Cu' 'Cu' 0.3201 1.2651
                         'International Tables Vol C Tables 4.2.6.8 and 6.1.1.4'
    'N' 'N' 0.0061 0.0033
                         'International Tables Vol C Tables 4.2.6.8 and 6.1.1.4'
    'O' 'O' 0.0106 0.0060
                         'International Tables Vol C Tables 4.2.6.8 and 6.1.1.4'
_computing_data_collection     'CrystalStructure (Rigaku/MSC, 2002)'
_computing_cell_refinement     'CrystalStructure (Rigaku/MSC, 2002)'
_computing_data_reduction     'CrystalStructure (Rigaku/MSC, 2002)'
_computing_structure_solution     'SHELXS97 (Sheldrick, 2008)'
_computing_structure_refinement     'SHELXL97 (Sheldrick, 2008)'
_computing_molecular_graphics
                     'SHELXTL (Sheldrick, 2008) and DIAMOND (Brandenburg, 1999)'
_computing_publication_material     'SHELXTL (Sheldrick, 2008)'
loop_
    _atom_site_type_symbol
    _atom_site_label
    _atom_site_fract_x
    _atom_site_fract_y
    _atom_site_fract_z
    _atom_site_U_iso_or_equiv
    _atom_site_adp_type
    _atom_site_calc_flag
    _atom_site_refinement_flags
    _atom_site_occupancy
    _atom_site_disorder_assembly
    _atom_site_disorder_group
    Cu Cu1 -0.01419(8) 0.32886(6) 0.11584(5) 0.0478(3) Uani d . 1 . .
    O O1 0.4514(5) 0.5892(4) 0.1612(3) 0.0550(10) Uani d . 1 . .
    O O2 0.1851(5) 0.4550(4) 0.0914(3) 0.0480(9) Uani d . 1 . .
    O O3 0.0740(5) 0.4170(4) 0.2375(3) 0.0536(10) Uani d . 1 . .
    N N1 -0.1600(6) 0.1655(5) 0.1476(4) 0.0507(12) Uani d . 1 . .
    N N2 -0.0958(6) 0.2006(5) -0.0106(3) 0.0471(11) Uani d . 1 . .
    C C1 0.3024(7) 0.5192(5) 0.1632(4) 0.0430(12) Uani d . 1 . .
    C C2 0.2428(7) 0.5060(6) 0.2553(4) 0.0458(13) Uani d . 1 . .
    C C3 0.3883(8) 0.4467(5) 0.3150(4) 0.0505(13) Uani d . 1 . .
    C C4 0.3222(9) 0.3619(7) 0.3695(5) 0.0617(16) Uani d . 1 . .
    H H4 0.1962 0.3390 0.3661 0.074 Uiso calc R 1 . .
    C C5 0.4417(11) 0.3116(7) 0.4283(5) 0.072(2) Uani d . 1 . .
    H H5 0.3951 0.2549 0.4637 0.087 Uiso calc R 1 . .
    C C6 0.6278(11) 0.3443(7) 0.4350(5) 0.0717(19) Uani d . 1 . .
    H H6 0.7076 0.3104 0.4748 0.086 Uiso calc R 1 . .
    C C7 0.6948(10) 0.4270(8) 0.3826(5) 0.0727(19) Uani d . 1 . .
    H H7 0.8211 0.4506 0.3874 0.087 Uiso calc R 1 . .
    C C8 0.5765(8) 0.4766(7) 0.3222(5) 0.0595(16) Uani d . 1 . .
    H H8 0.6249 0.5309 0.2860 0.071 Uiso calc R 1 . .
    C C9 0.2267(8) 0.6559(6) 0.3114(4) 0.0481(13) Uani d . 1 . .
    C C10 0.3750(8) 0.7666(6) 0.3423(4) 0.0532(14) Uani d . 1 . .
    H H10 0.4902 0.7518 0.3289 0.064 Uiso calc R 1 . .
    C C11 0.3524(10) 0.8971(7) 0.3922(5) 0.0641(17) Uani d . 1 . .
    H H11 0.4519 0.9704 0.4108 0.077 Uiso calc R 1 . .
    C C12 0.1844(10) 0.9215(7) 0.4153(5) 0.0704(18) Uani d . 1 . .
    H H12 0.1710 1.0092 0.4509 0.085 Uiso calc R 1 . .
    C C13 0.0366(11) 0.8128(8) 0.3845(5) 0.079(2) Uani d . 1 . .
    H H13 -0.0778 0.8279 0.3990 0.095 Uiso calc R 1 . .
    C C14 0.0569(9) 0.6817(7) 0.3324(5) 0.0633(17) Uani d . 1 . .
    H H14 -0.0444 0.6103 0.3113 0.076 Uiso calc R 1 . .
    C C15 -0.1857(8) 0.1530(7) 0.2300(5) 0.0600(16) Uani d . 1 . .
    H H15 -0.1392 0.2287 0.2802 0.072 Uiso calc R 1 . .
    C C16 -0.2811(9) 0.0283(8) 0.2425(6) 0.0707(19) Uani d . 1 . .
    H H16 -0.2958 0.0222 0.3009 0.085 Uiso calc R 1 . .
    C C17 -0.3527(9) -0.0840(7) 0.1704(6) 0.068(2) Uani d . 1 . .
    H H17 -0.4187 -0.1656 0.1788 0.081 Uiso calc R 1 . .
    C C18 -0.3932(8) -0.1834(6) 0.0027(6) 0.0660(19) Uani d . 1 . .
    H H18 -0.4590 -0.2681 0.0068 0.079 Uiso calc R 1 . .
    C C19 -0.3644(8) -0.1664(6) -0.0801(6) 0.070(2) Uani d . 1 . .
    H H19 -0.4125 -0.2393 -0.1318 0.085 Uiso calc R 1 . .
    C C20 -0.2216(8) -0.0133(7) -0.1706(5) 0.0630(17) Uani d . 1 . .
    H H20 -0.2624 -0.0833 -0.2245 0.076 Uiso calc R 1 . .
    C C21 -0.1223(8) 0.1146(7) -0.1719(5) 0.0626(16) Uani d . 1 . .
    H H21 -0.0952 0.1311 -0.2264 0.075 Uiso calc R 1 . .
    C C22 -0.0627(8) 0.2192(6) -0.0902(4) 0.0540(15) Uani d . 1 . .
    H H22 0.0030 0.3054 -0.0918 0.065 Uiso calc R 1 . .
    C C23 -0.3250(7) -0.0746(6) 0.0826(5) 0.0572(17) Uani d . 1 . .
    C C24 -0.2607(8) -0.0375(6) -0.0896(5) 0.0545(15) Uani d . 1 . .
    C C25 -0.2280(6) 0.0541(5) 0.0764(5) 0.0481(14) Uani d . 1 . .
    C C26 -0.1937(7) 0.0717(5) -0.0108(4) 0.0486(14) Uani d . 1 . .
    O O1W -0.2525(6) 0.4712(4) 0.0741(3) 0.0641(12) Uani d . 1 . .
    H H1W -0.2344 0.5019 0.0299 0.096 Uiso d R 1 . .
    H H2W -0.3373 0.5069 0.0958 0.096 Uiso d R 1 . .
loop_
    _atom_site_aniso_label
    _atom_site_aniso_U_11
    _atom_site_aniso_U_22
    _atom_site_aniso_U_33
    _atom_site_aniso_U_12
    _atom_site_aniso_U_13
    _atom_site_aniso_U_23
    Cu1 0.0511(4) 0.0331(4) 0.0568(5) 0.0027(3) 0.0079(3) 0.0093(3)
    O1 0.051(2) 0.052(2) 0.062(3) -0.0036(18) 0.013(2) 0.018(2)
    O2 0.052(2) 0.042(2) 0.048(2) 0.0046(17) 0.0058(18) 0.0105(18)
    O3 0.055(2) 0.047(2) 0.052(3) -0.0086(18) 0.0080(19) 0.0090(19)
    N1 0.048(2) 0.036(2) 0.069(3) 0.006(2) 0.014(2) 0.012(2)
    N2 0.047(2) 0.038(2) 0.059(3) 0.0138(19) 0.009(2) 0.014(2)
    C1 0.057(3) 0.030(3) 0.046(3) 0.011(2) 0.013(3) 0.013(2)
    C2 0.044(3) 0.038(3) 0.055(4) 0.003(2) 0.011(3) 0.012(3)
    C3 0.069(3) 0.032(3) 0.052(3) 0.009(2) 0.016(3) 0.008(2)
    C4 0.070(4) 0.050(3) 0.066(4) 0.001(3) 0.012(3) 0.020(3)
    C5 0.103(5) 0.050(4) 0.071(5) 0.011(4) 0.011(4) 0.033(4)
    C6 0.092(5) 0.060(4) 0.070(5) 0.033(4) 0.005(4) 0.023(4)
    C7 0.074(4) 0.071(5) 0.081(5) 0.032(4) 0.016(4) 0.023(4)
    C8 0.059(3) 0.058(4) 0.069(4) 0.017(3) 0.015(3) 0.024(3)
    C9 0.057(3) 0.039(3) 0.048(3) 0.008(2) 0.008(3) 0.012(3)
    C10 0.058(3) 0.042(3) 0.055(4) 0.000(3) 0.002(3) 0.011(3)
    C11 0.084(4) 0.042(3) 0.055(4) 0.002(3) -0.005(3) 0.002(3)
    C12 0.092(5) 0.044(4) 0.069(5) 0.012(4) 0.014(4) 0.002(3)
    C13 0.094(5) 0.076(5) 0.080(5) 0.042(4) 0.036(4) 0.019(4)
    C14 0.063(4) 0.051(4) 0.076(5) 0.004(3) 0.020(3) 0.013(3)
    C15 0.061(3) 0.046(3) 0.074(5) 0.003(3) 0.017(3) 0.014(3)
    C16 0.069(4) 0.067(4) 0.087(5) 0.012(3) 0.027(4) 0.031(4)
    C17 0.055(3) 0.049(4) 0.110(6) 0.009(3) 0.022(4) 0.037(4)
    C18 0.053(3) 0.031(3) 0.108(6) 0.005(3) 0.003(4) 0.013(4)
    C19 0.054(3) 0.033(3) 0.107(6) 0.012(3) -0.016(4) -0.004(4)
    C20 0.058(3) 0.051(4) 0.067(5) 0.020(3) -0.008(3) -0.005(3)
    C21 0.063(4) 0.059(4) 0.064(4) 0.024(3) 0.000(3) 0.012(3)
    C22 0.051(3) 0.050(3) 0.065(4) 0.016(3) 0.008(3) 0.020(3)
    C23 0.038(3) 0.038(3) 0.097(5) 0.011(2) 0.011(3) 0.018(3)
    C24 0.046(3) 0.043(3) 0.068(4) 0.015(2) -0.005(3) 0.006(3)
    C25 0.032(2) 0.032(3) 0.079(4) 0.006(2) 0.008(3) 0.012(3)
    C26 0.043(3) 0.032(3) 0.068(4) 0.014(2) 0.000(3) 0.008(3)
    O1W 0.067(2) 0.062(3) 0.072(3) 0.021(2) 0.019(2) 0.026(2)
loop_
    _geom_bond_atom_site_label_1
    _geom_bond_atom_site_label_2
    _geom_bond_site_symmetry_2
    _geom_bond_distance
    _geom_bond_publ_flag
    Cu1 O2 . 1.949(4) y
    Cu1 O3 . 1.853(4) y
    Cu1 N1 . 2.014(4) y
    Cu1 N2 . 2.019(5) y
    Cu1 O1W . 2.476(5) y
    O1 C1 . 1.241(6) ?
    O2 C1 . 1.283(7) ?
    O3 C2 . 1.396(6) ?
    N1 C15 . 1.333(8) ?
    N1 C25 . 1.343(8) ?
    N2 C22 . 1.325(8) ?
    N2 C26 . 1.377(7) ?
    C1 C2 . 1.567(7) ?
    C2 C9 . 1.548(8) ?
    C2 C3 . 1.562(8) ?
    C3 C8 . 1.381(8) ?
    C3 C4 . 1.400(8) ?
    C4 C5 . 1.382(10) ?
    C4 H4 . 0.9300 ?
    C5 C6 . 1.369(10) ?
    C5 H5 . 0.9300 ?
    C6 C7 . 1.363(10) ?
    C6 H6 . 0.9300 ?
    C7 C8 . 1.389(9) ?
    C7 H7 . 0.9300 ?
    C8 H8 . 0.9300 ?
    C9 C14 . 1.387(8) ?
    C9 C10 . 1.397(8) ?
    C10 C11 . 1.373(9) ?
    C10 H10 . 0.9300 ?
    C11 C12 . 1.381(10) ?
    C11 H11 . 0.9300 ?
    C12 C13 . 1.382(10) ?
    C12 H12 . 0.9300 ?
    C13 C14 . 1.385(10) ?
    C13 H13 . 0.9300 ?
    C14 H14 . 0.9300 ?
    C15 C16 . 1.402(9) ?
    C15 H15 . 0.9300 ?
    C16 C17 . 1.361(10) ?
    C16 H16 . 0.9300 ?
    C17 C23 . 1.411(10) ?
    C17 H17 . 0.9300 ?
    C18 C19 . 1.360(10) ?
    C18 C23 . 1.411(10) ?
    C18 H18 . 0.9300 ?
    C19 C24 . 1.445(9) ?
    C19 H19 . 0.9300 ?
    C20 C24 . 1.379(9) ?
    C20 C21 . 1.380(9) ?
    C20 H20 . 0.9300 ?
    C21 C22 . 1.402(9) ?
    C21 H21 . 0.9300 ?
    C22 H22 . 0.9300 ?
    C23 C25 . 1.403(7) ?
    C24 C26 . 1.401(9) ?
    C25 C26 . 1.441(9) ?
    O1W H1W . 0.8214 ?
    O1W H2W . 0.8307 ?
loop_
    _geom_angle_atom_site_label_1
    _geom_angle_atom_site_label_2
    _geom_angle_atom_site_label_3
    _geom_angle_site_symmetry_1
    _geom_angle_site_symmetry_3
    _geom_angle
    _geom_angle_publ_flag
    O3 Cu1 O2 . . 85.53(16) ?
    O3 Cu1 N1 . . 91.89(19) ?
    O2 Cu1 N1 . . 163.11(17) ?
    O3 Cu1 N2 . . 169.49(17) ?
    O2 Cu1 N2 . . 98.71(17) ?
    N1 Cu1 N2 . . 81.2(2) ?
    N1 Cu1 O1W . . 102.84(17) ?
    N2 Cu1 O1W . . 86.73(17) ?
    O2 Cu1 O1W . . 93.99(16) ?
    O3 Cu1 O1W . . 102.66(16) ?
    C1 O2 Cu1 . . 113.1(3) ?
    C2 O3 Cu1 . . 115.2(3) ?
    C15 N1 C25 . . 117.9(5) ?
    C15 N1 Cu1 . . 127.8(4) ?
    C25 N1 Cu1 . . 114.2(4) ?
    C22 N2 C26 . . 116.9(5) ?
    C22 N2 Cu1 . . 130.3(4) ?
    C26 N2 Cu1 . . 112.7(4) ?
    O1 C1 O2 . . 123.3(5) ?
    O1 C1 C2 . . 121.6(5) ?
    O2 C1 C2 . . 115.1(4) ?
    O3 C2 C9 . . 110.0(4) ?
    O3 C2 C3 . . 109.6(4) ?
    C9 C2 C3 . . 106.6(5) ?
    O3 C2 C1 . . 109.5(5) ?
    C9 C2 C1 . . 109.1(4) ?
    C3 C2 C1 . . 112.0(4) ?
    C8 C3 C4 . . 117.2(6) ?
    C8 C3 C2 . . 125.7(5) ?
    C4 C3 C2 . . 117.0(5) ?
    C5 C4 C3 . . 120.9(6) ?
    C5 C4 H4 . . 119.5 ?
    C3 C4 H4 . . 119.5 ?
    C6 C5 C4 . . 120.7(6) ?
    C6 C5 H5 . . 119.6 ?
    C4 C5 H5 . . 119.6 ?
    C7 C6 C5 . . 119.2(7) ?
    C7 C6 H6 . . 120.4 ?
    C5 C6 H6 . . 120.4 ?
    C6 C7 C8 . . 120.7(7) ?
    C6 C7 H7 . . 119.6 ?
    C8 C7 H7 . . 119.6 ?
    C3 C8 C7 . . 121.2(6) ?
    C3 C8 H8 . . 119.4 ?
    C7 C8 H8 . . 119.4 ?
    C14 C9 C10 . . 118.2(6) ?
    C14 C9 C2 . . 118.6(5) ?
    C10 C9 C2 . . 123.2(5) ?
    C11 C10 C9 . . 120.6(6) ?
    C11 C10 H10 . . 119.7 ?
    C9 C10 H10 . . 119.7 ?
    C10 C11 C12 . . 121.2(6) ?
    C10 C11 H11 . . 119.4 ?
    C12 C11 H11 . . 119.4 ?
    C11 C12 C13 . . 118.6(6) ?
    C11 C12 H12 . . 120.7 ?
    C13 C12 H12 . . 120.7 ?
    C12 C13 C14 . . 120.7(7) ?
    C12 C13 H13 . . 119.7 ?
    C14 C13 H13 . . 119.7 ?
    C13 C14 C9 . . 120.7(6) ?
    C13 C14 H14 . . 119.6 ?
    C9 C14 H14 . . 119.6 ?
    N1 C15 C16 . . 121.5(7) ?
    N1 C15 H15 . . 119.2 ?
    C16 C15 H15 . . 119.2 ?
    C17 C16 C15 . . 120.8(7) ?
    C17 C16 H16 . . 119.6 ?
    C15 C16 H16 . . 119.6 ?
    C16 C17 C23 . . 118.9(6) ?
    C16 C17 H17 . . 120.6 ?
    C23 C17 H17 . . 120.6 ?
    C19 C18 C23 . . 121.1(6) ?
    C19 C18 H18 . . 119.5 ?
    C23 C18 H18 . . 119.5 ?
    C18 C19 C24 . . 121.4(6) ?
    C18 C19 H19 . . 119.3 ?
    C24 C19 H19 . . 119.3 ?
    C24 C20 C21 . . 120.1(6) ?
    C24 C20 H20 . . 119.9 ?
    C21 C20 H20 . . 119.9 ?
    C20 C21 C22 . . 119.2(6) ?
    C20 C21 H21 . . 120.4 ?
    C22 C21 H21 . . 120.4 ?
    N2 C22 C21 . . 122.8(6) ?
    N2 C22 H22 . . 118.6 ?
    C21 C22 H22 . . 118.6 ?
    C25 C23 C17 . . 116.4(6) ?
    C25 C23 C18 . . 119.5(7) ?
    C17 C23 C18 . . 124.1(6) ?
    C20 C24 C26 . . 117.0(6) ?
    C20 C24 C19 . . 125.0(6) ?
    C26 C24 C19 . . 118.0(6) ?
    N1 C25 C23 . . 124.5(6) ?
    N1 C25 C26 . . 115.8(5) ?
    C23 C25 C26 . . 119.7(6) ?
    N2 C26 C24 . . 123.8(6) ?
    N2 C26 C25 . . 115.9(5) ?
    C24 C26 C25 . . 120.3(5) ?
    H1W O1W H2W . . 109.4 ?
loop_
    _geom_hbond_atom_site_label_D
    _geom_hbond_atom_site_label_H
    _geom_hbond_atom_site_label_A
    _geom_hbond_site_symmetry_A
    _geom_hbond_distance_DH
    _geom_hbond_distance_HA
    _geom_hbond_distance_DA
    _geom_hbond_angle_DHA
    _geom_hbond_publ_flag
    O1W H1W O2 2_565 0.82 2.07 2.883(6) 171 y
    O1W H2W O1 1_455 0.83 2.13 2.954(4) 175 y
    C17 H17 O1 1_445 0.93 2.41 3.312(8) 162 y
    C21 H21 Cg1 2_565 0.93 2.46 3.267(8) 146 y
data_global
_journal_date_recd_electronic     2009-12-06
_journal_date_accepted     2009-12-11
_journal_name_full     'Acta Crystallographica, Section E'
_journal_year     2010
_journal_volume     66
_journal_issue      1
_journal_page_first     m69
_journal_page_last     m69
_journal_paper_category     QM
_journal_coeditor_code     HY2263
_publ_contact_author_name     'Shi-Hai Xu'
_publ_contact_author_address
;
Department of Chemistry
Jinan University
Guangzhou 510632
People's Republic of China
;
_publ_contact_author_email     xuhs09@126.com
_publ_contact_author_fax     '86 020 85228856'
_publ_contact_author_phone     '86 020 85228856'
_publ_section_title
;\
Aqua(2-oxido-2,2-diphenylacetato-\k^2^<i>O</i>^1^,<i>O</i>^2^)(1,10-\
phenanthroline-\k^2^<i>N</i>,<i>N</i>')copper(II)
;
loop_
    _publ_author_name
    _publ_author_footnote
    _publ_author_address
    'Xiao-Xia Yang' .
;
Department of Chemistry
Jinan University
Guangzhou 510632
People's Republic of China
;
    'Fu-Yong Zhang' .
;
Department of Chemistry
Jinan University
Guangzhou 510632
People's Republic of China
;
    'Shi-Hai Xu' .
;
Department of Chemistry
Jinan University
Guangzhou 510632
People's Republic of China
;
