# Supplementary material for: Aqua­(2-oxido-2,2-diphenyl­acetato-κ2 O 1,O 2)(1,10-phenanthroline-κ2 N,N′)copper(II)
Source: Acta Crystallogr Sect E Struct Rep Online. 2009 Dec 16;66(Pt 1):m69. doi: 10.1107/S1600536809053483 (PMC2980168; doi:10.1107/S1600536809053483)
Supplement: Supplementary file 2 [file e-66-00m69-Isup2.hkl]

# 
# h,k,l, Fc-squared, Fo-squared, sigma(Fo-squared) and status flag 
# 
data_I
_shelx_title ' 2 in  P-1' 
_shelx_refln_list_code          4 
_shelx_F_calc_maximum      163.79 
_exptl_crystal_F_000       502.00 
_reflns_d_resolution_high  0.8347 
 
loop_ 
 _symmetry_equiv_pos_as_xyz 
 'x, y, z' 
 '-x, -y, -z' 
 
_cell_length_a     7.4473 
_cell_length_b     9.7570 
_cell_length_c    15.3190 
_cell_angle_alpha 102.990 
_cell_angle_beta   98.390 
_cell_angle_gamma  96.700 
 
_shelx_F_squared_multiplier     1.000 
 
loop_ 
 _refln_index_h 
 _refln_index_k 
 _refln_index_l 
 _refln_F_squared_calc 
 _refln_F_squared_meas 
 _refln_F_squared_sigma 
 _refln_observed_status 
   2   0   0      285.68      284.21      4.63 o 
   3   0   0     2250.86     2186.51     38.74 o 
   4   0   0      490.78      422.03     19.70 o 
   5   0   0      899.18      971.96     24.25 o 
   6   0   0       60.78       67.34      8.88 o 
   7   0   0        1.91        9.14      6.34 o 
   8   0   0        9.72       10.87      4.72 o 
  -8   1   0       14.91       12.49      4.66 o 
  -7   1   0      249.95      301.53     12.08 o 
  -6   1   0       68.22       71.95      6.16 o 
  -5   1   0      460.87      526.71     16.42 o 
  -4   1   0      992.86     1010.96     16.50 o 
  -3   1   0     1475.06     1382.44     18.04 o 
  -2   1   0    11616.16    12841.00    255.44 o 
  -1   1   0     2135.99     1733.75     18.03 o 
   1   1   0     2261.58     1891.18     14.39 o 
   2   1   0       83.78       80.45      4.41 o 
   3   1   0       87.66       85.92      4.37 o 
   4   1   0      197.44      164.92      5.60 o 
   5   1   0       39.47       36.72      7.64 o 
   6   1   0       86.60       87.91      6.89 o 
   7   1   0        0.78       -4.32      6.27 o 
   8   1   0       15.61       11.16      6.97 o 
  -8   2   0        0.26        1.40      4.21 o 
  -7   2   0        0.07       -3.60      4.49 o 
  -6   2   0       41.20       34.34      6.99 o 
  -5   2   0       21.38       19.56      4.67 o 
  -4   2   0      722.02      767.37     12.62 o 
  -3   2   0      780.72      758.64     18.85 o 
  -2   2   0    26826.01    30083.17    527.71 o 
  -1   2   0     4401.80     3722.97     45.65 o 
   0   2   0     1029.14      933.74     15.01 o 
   1   2   0      943.95      788.31     17.15 o 
   2   2   0     1401.41     1197.43     12.49 o 
   3   2   0      631.80      515.22      9.02 o 
   4   2   0       38.95       33.06      4.32 o 
   5   2   0      534.30      612.34     12.92 o 
   6   2   0      181.43      212.49     21.93 o 
   7   2   0       37.45       39.30     12.14 o 
   8   2   0       50.54       15.70      7.29 o 
  -8   3   0       26.01       18.31      7.41 o 
  -7   3   0       46.11       41.68      6.38 o 
  -6   3   0      424.71      504.53     12.37 o 
  -5   3   0      147.30      159.11      7.08 o 
  -4   3   0     5291.51     5424.43    108.91 o 
  -3   3   0     3418.96     3072.92     42.02 o 
  -2   3   0     2197.50     1789.87     25.99 o 
  -1   3   0      656.14      666.39     15.37 o 
   0   3   0       39.68       30.90      6.91 o 
   1   3   0     1769.57     1357.05     34.26 o 
   2   3   0      927.55      738.98     14.99 o 
   3   3   0      370.15      283.84     10.58 o 
   4   3   0      322.22      345.09     11.14 o 
   5   3   0      304.37      359.49     49.11 o 
   6   3   0       19.63       13.19      4.93 o 
   7   3   0       44.45       39.49     24.60 o 
   8   3   0       16.25       20.53     18.66 o 
  -8   4   0       17.29       19.04      5.95 o 
  -7   4   0       13.20       22.22      6.28 o 
  -6   4   0     1498.53     1654.63     46.75 o 
  -5   4   0       71.97       74.27     12.15 o 
  -4   4   0      152.32      180.34     14.54 o 
  -3   4   0      379.47      318.90     11.18 o 
  -2   4   0     1694.36     1419.23     23.53 o 
  -1   4   0      531.11      465.75     10.17 o 
   0   4   0      203.05      168.84      9.83 o 
   1   4   0      203.48      170.61     10.38 o 
   2   4   0      138.16      127.54      7.29 o 
   3   4   0        6.14        2.66      4.58 o 
   4   4   0       31.80       31.58      7.25 o 
   5   4   0        0.01        1.11      4.09 o 
   6   4   0       31.63       45.48     17.69 o 
   7   4   0        0.04       -8.06      5.37 o 
  -8   5   0        0.90       -1.66      4.37 o 
  -7   5   0        0.13       -6.73      4.49 o 
  -6   5   0       11.28       15.14     11.02 o 
  -5   5   0      190.67      179.32     22.83 o 
  -4   5   0      181.24      181.59     11.12 o 
  -3   5   0       24.34       29.18      7.13 o 
  -2   5   0      515.50      516.93     15.15 o 
  -1   5   0       70.43       51.93      7.99 o 
   0   5   0      428.05      381.27     16.35 o 
   1   5   0      237.31      206.35     12.31 o 
   2   5   0      502.82      470.11     13.00 o 
   3   5   0      553.45      576.96     21.06 o 
   4   5   0      315.60      333.42     42.74 o 
   5   5   0      145.49      155.64     25.01 o 
   6   5   0      240.71      146.59     15.00 o 
   7   5   0       83.65       58.35     32.81 o 
  -8   6   0      123.11      168.30     16.43 o 
  -7   6   0       67.31       65.98     14.99 o 
  -6   6   0        3.21        5.19      9.58 o 
  -5   6   0      391.17      324.79     22.67 o 
  -4   6   0      992.51      897.29     23.32 o 
  -3   6   0      182.20      140.51     12.72 o 
  -2   6   0      107.60      109.38     10.84 o 
  -1   6   0     1144.83     1081.90     25.47 o 
   0   6   0     1363.26     1306.14     29.78 o 
   1   6   0      820.01      811.06     19.77 o 
   2   6   0      484.06      527.00     15.48 o 
   3   6   0      525.63      591.55     24.37 o 
   4   6   0      170.00      213.43     32.16 o 
   5   6   0      205.84      228.78     60.11 o 
   6   6   0       71.33      103.81     54.59 o 
  -7   7   0       10.80        7.57     12.00 o 
  -6   7   0       23.83       23.58     13.51 o 
  -5   7   0      268.02      294.58     24.79 o 
  -4   7   0      428.53      419.79     18.77 o 
  -3   7   0      154.04      168.73     13.90 o 
  -2   7   0      123.18      111.36     12.55 o 
  -1   7   0      130.49      127.72     13.26 o 
   0   7   0      401.22      407.63     34.11 o 
   1   7   0       10.00       10.97      4.85 o 
   2   7   0      283.54      270.40     13.71 o 
   3   7   0      176.21      176.79     25.29 o 
   4   7   0       27.22       28.54      7.88 o 
   5   7   0       25.44       20.64      8.55 o 
   6   7   0        0.42        2.85      7.27 o 
  -7   8   0       20.27       25.25     16.58 o 
  -6   8   0        1.36        9.12     13.55 o 
  -5   8   0        1.83        3.71      8.11 o 
  -4   8   0        9.43       -1.10      7.45 o 
  -3   8   0       18.59       21.18     10.06 o 
  -2   8   0      165.10      128.17     15.40 o 
  -1   8   0       42.08       45.63     12.26 o 
   0   8   0      867.72      887.70     47.96 o 
   1   8   0      538.11      569.69     20.86 o 
   2   8   0      259.35      281.98     23.68 o 
   3   8   0      159.56      215.82     39.81 o 
   4   8   0      162.16      168.44     38.72 o 
   5   8   0      200.47      132.13     17.97 o 
  -6   9   0       38.16       50.57     21.01 o 
  -5   9   0       84.52       72.34     38.90 o 
  -4   9   0       33.63       32.44     12.33 o 
  -3   9   0      235.49      215.23     23.98 o 
  -2   9   0      895.73      897.41     70.81 o 
  -1   9   0      214.87      232.17     19.94 o 
   0   9   0      238.30      229.20     19.57 o 
   1   9   0      314.70      365.84     43.89 o 
   2   9   0      116.96      109.72     12.55 o 
   3   9   0      170.04      190.58     43.58 o 
   4   9   0       48.54       63.77     19.00 o 
  -5  10   0       30.86       36.98     14.38 o 
  -4  10   0      165.96      168.20     20.40 o 
  -3  10   0      108.82       90.40     16.73 o 
  -2  10   0      110.28       94.39     16.29 o 
  -1  10   0        2.32        0.36      4.11 o 
   0  10   0       19.80       19.16      9.20 o 
   1  10   0        2.99        8.32      6.11 o 
   2  10   0        1.54        3.67      6.44 o 
  -3  11   0       80.98       77.79     17.98 o 
  -2  11   0       10.96       19.23     13.61 o 
  -1  11   0       77.30       73.74      9.27 o 
   0  11   0       35.65       34.31     11.15 o 
  -1 -11   1      127.63      146.79     21.79 o 
   0 -11   1      131.11      129.63     15.34 o 
   1 -11   1      229.97      241.27     16.08 o 
   2 -11   1       56.51       58.08     16.15 o 
   3 -11   1      112.46       95.33     18.45 o 
  -3 -10   1      225.72      275.96     77.50 o 
  -2 -10   1       67.07       68.22     15.34 o 
  -1 -10   1       43.99       33.63      9.66 o 
   0 -10   1       35.46       33.31      9.45 o 
   1 -10   1        9.12        8.98      5.52 o 
   2 -10   1        6.69        5.34     10.27 o 
   3 -10   1        2.56        1.27      8.99 o 
   4 -10   1        0.31       -7.23     10.86 o 
   5 -10   1       28.86       20.01     12.80 o 
  -4  -9   1       29.52       28.11     10.54 o 
  -3  -9   1        3.22        2.72      6.88 o 
  -2  -9   1       37.78       33.74     10.25 o 
  -1  -9   1      363.95      368.67     28.41 o 
   0  -9   1       49.70       45.95      9.01 o 
   1  -9   1       53.59       48.63     12.78 o 
   2  -9   1      208.99      169.61     26.55 o 
   3  -9   1       31.95       26.27     11.67 o 
   4  -9   1       98.84       88.41     14.65 o 
   5  -9   1      137.31      135.06     25.59 o 
   6  -9   1       13.17       10.98     15.63 o 
  -5  -8   1      232.64      119.50     68.23 o 
  -4  -8   1      176.95      213.48     53.76 o 
  -3  -8   1      307.43      296.90     29.86 o 
  -2  -8   1      592.81      668.68     38.58 o 
  -1  -8   1       43.19       47.80      8.80 o 
   0  -8   1      211.22      220.96     13.84 o 
   1  -8   1      296.09      296.41     30.30 o 
   2  -8   1      351.51      313.20     18.51 o 
   3  -8   1       53.72       45.95     11.42 o 
   4  -8   1       15.29       16.76      9.69 o 
   5  -8   1       48.20       31.27     16.16 o 
   6  -8   1       35.04       35.51     16.13 o 
   7  -8   1       41.30       48.15     18.17 o 
  -6  -7   1       69.57       64.04     32.07 o 
  -5  -7   1      213.42      202.22     60.08 o 
  -4  -7   1       56.09       63.58      9.81 o 
  -3  -7   1      129.12      147.14     11.25 o 
  -2  -7   1       27.27       34.05      7.61 o 
  -1  -7   1       22.44       24.33      6.87 o 
   0  -7   1      607.18      562.40     20.94 o 
   1  -7   1        3.08        7.01      7.38 o 
   2  -7   1       13.42       10.73      7.79 o 
   3  -7   1      141.18      137.64      9.51 o 
   4  -7   1       37.93       31.99      9.83 o 
   5  -7   1      107.43       75.86     16.62 o 
   6  -7   1        7.27        9.65     11.55 o 
   7  -7   1        4.91        5.41     11.28 o 
  -6  -6   1       15.73        5.24      6.06 o 
  -5  -6   1        0.40        2.61      4.94 o 
  -4  -6   1      100.41      108.57     15.36 o 
  -3  -6   1       17.07       25.03      6.54 o 
  -2  -6   1       32.22       40.43      7.08 o 
  -1  -6   1      382.11      388.92     13.35 o 
   0  -6   1      232.49      201.18     13.82 o 
   1  -6   1      461.08      407.30     15.37 o 
   2  -6   1        5.14       20.23      7.48 o 
   3  -6   1     1376.79     1230.27     26.69 o 
   4  -6   1       42.00       33.92      8.77 o 
   5  -6   1       27.30       36.11     13.14 o 
   6  -6   1       41.59       41.72     13.82 o 
   7  -6   1       61.64       43.44     21.71 o 
   8  -6   1      287.54      384.13     42.57 o 
  -7  -5   1      115.10       22.18     21.50 o 
  -6  -5   1      278.44       60.36     59.75 o 
  -5  -5   1       30.82       40.39      7.54 o 
  -4  -5   1      283.50      346.57     38.60 o 
  -3  -5   1      338.76      351.03     12.16 o 
  -2  -5   1     1044.61     1004.58     18.26 o 
  -1  -5   1     1097.79      960.37     16.51 o 
   0  -5   1      232.94      178.27      9.99 o 
   1  -5   1      613.53      501.24     14.56 o 
   2  -5   1       33.64       18.14      6.17 o 
   3  -5   1     2419.02     2118.02     35.15 o 
   4  -5   1      327.35      298.63     19.38 o 
   5  -5   1      492.41      469.55     23.89 o 
   6  -5   1     1482.36     1642.85     49.63 o 
   7  -5   1       14.97        9.00      6.43 o 
   8  -5   1        5.36        9.18      4.80 o 
  -7  -4   1       75.36        3.00      6.08 o 
  -6  -4   1      183.78       90.50     11.94 o 
  -5  -4   1        2.89       -1.14      3.03 o 
  -4  -4   1      343.90      380.93     21.67 o 
  -3  -4   1      147.38      124.03      8.25 o 
  -2  -4   1       17.53       14.97      4.29 o 
  -1  -4   1       75.86       78.04      5.62 o 
   0  -4   1       45.26       47.25      6.26 o 
   1  -4   1       48.16       45.70      6.25 o 
   2  -4   1        0.09       -3.02      3.21 o 
   3  -4   1      507.53      454.06     21.50 o 
   4  -4   1     1464.14     1502.67     38.04 o 
   5  -4   1       13.30       19.84      9.50 o 
   6  -4   1      511.22      614.05     32.30 o 
   7  -4   1       27.03       15.43      7.80 o 
   8  -4   1        6.29        7.50      5.14 o 
  -8  -3   1        1.28       13.88      9.52 o 
  -7  -3   1        0.07       -3.93      4.24 o 
  -6  -3   1        2.03        1.62      3.54 o 
  -5  -3   1      222.04      230.24     31.80 o 
  -4  -3   1        6.49        3.17      3.33 o 
  -3  -3   1      379.86      365.57      7.90 o 
  -2  -3   1      975.80      868.56     17.90 o 
  -1  -3   1     1970.70     1664.84     31.63 o 
   0  -3   1        5.69        3.39      4.27 o 
   1  -3   1     3670.47     3040.94     40.77 o 
   2  -3   1      500.49      370.25     10.59 o 
   3  -3   1     2031.73     1740.06     36.42 o 
   4  -3   1     4988.51     5128.41    105.46 o 
   5  -3   1      201.85      227.63     15.90 o 
   6  -3   1       38.45       44.93      6.25 o 
   7  -3   1      102.42      116.16     20.76 o 
   8  -3   1       43.00       24.05      9.85 o 
  -8  -2   1       44.97       33.45     26.99 o 
  -7  -2   1       81.07       45.47     28.30 o 
  -6  -2   1      207.15      254.05     35.92 o 
  -5  -2   1      125.92      128.36     13.04 o 
  -4  -2   1      129.86      138.39      5.61 o 
  -3  -2   1     5298.43     5047.19     46.08 o 
  -2  -2   1      265.26      193.77      6.01 o 
  -1  -2   1     2712.68     2329.60     20.29 o 
   0  -2   1     1519.93     1184.38     15.03 o 
   1  -2   1     2940.76     2439.69     30.24 o 
   2  -2   1    25139.85    27714.14    677.56 o 
   3  -2   1     1635.32     1514.75     31.31 o 
   4  -2   1      879.68     1097.62     15.54 o 
   5  -2   1       29.63       31.78      5.10 o 
   6  -2   1      141.74      136.40      8.65 o 
   7  -2   1       38.31       36.78      6.94 o 
   8  -2   1       10.28        5.50      6.40 o 
  -8  -1   1       41.98       12.06     10.70 o 
  -7  -1   1       28.03       14.83      7.09 o 
  -6  -1   1       20.94       24.25      6.41 o 
  -5  -1   1      396.54      487.27     11.21 o 
  -4  -1   1        1.59        7.51      2.49 o 
  -3  -1   1      451.95      396.44      6.81 o 
  -2  -1   1      677.62      560.17      7.96 o 
  -1  -1   1     2316.85     2016.05     52.16 o 
   2  -1   1     5213.68     5693.29     67.35 o 
   3  -1   1        1.02        3.36      3.31 o 
   4  -1   1       66.10       69.96      5.56 o 
   5  -1   1       51.55       50.37     13.04 o 
   6  -1   1       13.80       13.62      4.81 o 
   7  -1   1        3.41       -1.68      3.26 o 
   8  -1   1       11.21       10.03      5.83 o 
  -8   0   1        5.45       -2.31      4.14 o 
  -7   0   1        7.11        7.18      4.26 o 
  -6   0   1       51.30       53.43      7.57 o 
  -5   0   1      531.57      587.57     32.90 o 
  -4   0   1      615.79      648.10     14.63 o 
  -3   0   1      575.17      498.82     12.79 o 
  -2   0   1       57.32       44.71      4.68 o 
   1   0   1      773.94      577.70      8.60 o 
   2   0   1       46.61       60.58      3.69 o 
   3   0   1       30.43       41.13      2.78 o 
   4   0   1      802.77      741.36     11.68 o 
   5   0   1       79.66       89.53      7.01 o 
   6   0   1       47.16       52.09      6.89 o 
   7   0   1       99.84       80.01      9.84 o 
   8   0   1      103.68       26.47     14.16 o 
  -8   1   1        7.66        0.98      5.75 o 
  -7   1   1      465.28      596.09     15.25 o 
  -6   1   1      199.48      229.13      8.90 o 
  -5   1   1     1148.44     1229.82     17.88 o 
  -4   1   1     1358.72     1353.45     16.12 o 
  -3   1   1      341.54      291.04      7.63 o 
  -2   1   1     5333.30     4993.76     58.89 o 
  -1   1   1     5740.41     5904.19    104.99 o 
   1   1   1     1013.96      762.06     14.98 o 
   2   1   1       42.75       47.28      2.75 o 
   3   1   1       77.51       59.87      3.53 o 
   4   1   1      706.13      716.54     10.62 o 
   5   1   1       46.02       45.41      5.00 o 
   6   1   1      411.90      499.26     12.62 o 
   7   1   1       39.28       25.16      6.97 o 
   8   1   1       17.31        3.56      4.05 o 
  -8   2   1       35.78       23.14      5.78 o 
  -7   2   1       30.60       24.72      6.05 o 
  -6   2   1      111.05      125.03      7.58 o 
  -5   2   1       77.90       79.47      5.27 o 
  -4   2   1       89.95      104.55      8.59 o 
  -3   2   1      957.82      888.03     19.91 o 
  -2   2   1     1379.71     1544.61     22.00 o 
  -1   2   1      196.22      207.50      8.90 o 
   0   2   1     4336.03     3953.71     57.65 o 
   1   2   1      209.10      167.39     12.93 o 
   2   2   1        0.09        0.62      3.01 o 
   3   2   1      217.13      211.18     10.64 o 
   4   2   1        1.34        1.25      2.18 o 
   5   2   1       39.65       35.37      4.73 o 
   6   2   1        3.25        3.33      3.19 o 
   7   2   1       65.27       54.16     20.57 o 
   8   2   1       16.61      -19.04     16.54 o 
  -8   3   1        3.36        2.69      6.07 o 
  -7   3   1      143.81      149.06      8.24 o 
  -6   3   1      141.38      161.67      7.12 o 
  -5   3   1       53.95       56.90      9.80 o 
  -4   3   1      387.87      448.61     17.15 o 
  -3   3   1      257.48      232.02      8.71 o 
  -2   3   1     3013.71     2703.58     36.82 o 
  -1   3   1     1576.51     1322.04     24.07 o 
   0   3   1     1002.27     1014.55     23.39 o 
   1   3   1       65.10       54.66      9.34 o 
   2   3   1      836.34      730.81     13.52 o 
   3   3   1      571.02      566.84     13.71 o 
   4   3   1     1093.91     1226.57     21.26 o 
   5   3   1      352.64      416.62     44.51 o 
   6   3   1      312.71      218.14     17.55 o 
   7   3   1       66.95       76.22     21.63 o 
  -8   4   1       90.64       91.16     20.92 o 
  -7   4   1      252.69      310.83     32.50 o 
  -6   4   1      192.49      236.06     17.72 o 
  -5   4   1      409.43      419.69     19.68 o 
  -4   4   1      350.94      288.31     11.01 o 
  -3   4   1     1325.18     1178.05     20.97 o 
  -2   4   1     3072.99     2719.52     40.37 o 
  -1   4   1       64.47       38.49      7.20 o 
   0   4   1       26.25       30.59      7.44 o 
   1   4   1      527.55      521.05     17.06 o 
   2   4   1     2568.61     2468.37     32.70 o 
   3   4   1      171.96      181.93      9.38 o 
   4   4   1      655.47      811.71     31.20 o 
   5   4   1       69.35       92.27     16.10 o 
   6   4   1       20.50       13.79      7.06 o 
   7   4   1       62.60       53.00     27.70 o 
  -8   5   1        9.59        4.23      4.80 o 
  -7   5   1       76.86       71.93     18.45 o 
  -6   5   1       61.33       87.97     13.82 o 
  -5   5   1       67.13       59.02     17.49 o 
  -4   5   1       90.04       89.84      9.23 o 
  -3   5   1      179.71      163.63     10.77 o 
  -2   5   1      494.14      427.38     11.67 o 
  -1   5   1       67.06       75.81     14.59 o 
   0   5   1       56.80       51.09     11.77 o 
   1   5   1      116.85      101.43     26.20 o 
   2   5   1      111.87      111.51      9.08 o 
   3   5   1      225.26      248.44     12.49 o 
   4   5   1      239.20      281.62     32.76 o 
   5   5   1        6.72       11.68      6.20 o 
   6   5   1        0.21       -0.18      4.44 o 
   7   5   1       46.31       35.44     17.51 o 
  -8   6   1        9.32        1.68      4.27 o 
  -7   6   1        0.82       -3.44      9.69 o 
  -6   6   1       30.68       28.47     12.72 o 
  -5   6   1      387.12      394.88     19.51 o 
  -4   6   1      202.72      180.45     12.94 o 
  -3   6   1       17.88       11.77      7.52 o 
  -2   6   1        8.93        7.35      7.32 o 
  -1   6   1      365.20      351.71     17.02 o 
   0   6   1      732.14      719.31     24.58 o 
   1   6   1      461.96      458.19     21.49 o 
   2   6   1     1336.32     1472.02     29.80 o 
   3   6   1      909.92     1109.65     39.62 o 
   4   6   1       14.74       10.26      6.55 o 
   5   6   1      262.55      176.54     28.26 o 
   6   6   1       89.49       82.10     26.05 o 
  -7   7   1       66.06       72.83     18.13 o 
  -6   7   1       15.96       18.66     13.48 o 
  -5   7   1      144.13      150.15     13.85 o 
  -4   7   1      268.08      249.59     16.34 o 
  -3   7   1       14.54       14.92      8.87 o 
  -2   7   1      311.55      289.12     17.88 o 
  -1   7   1      386.94      357.63     19.36 o 
   0   7   1     1643.44     1730.78     62.65 o 
   1   7   1       75.09       82.99     15.04 o 
   2   7   1       38.01       28.05      9.17 o 
   3   7   1      422.76      476.52     44.61 o 
   4   7   1       25.95       21.69      8.33 o 
   5   7   1       89.26      112.15     34.14 o 
  -7   8   1       30.46       30.44     18.02 o 
  -6   8   1        1.97       -0.30     10.90 o 
  -5   8   1       36.78       30.96     10.74 o 
  -4   8   1      299.35      277.15     18.98 o 
  -3   8   1       50.93       39.28     11.88 o 
  -2   8   1      289.56      282.56     19.81 o 
  -1   8   1        3.30       -3.34      9.32 o 
   0   8   1      524.46      501.81     24.75 o 
   1   8   1       98.32      111.95      8.92 o 
   2   8   1       89.38      101.45     17.71 o 
   3   8   1        0.12       -0.29      5.62 o 
   4   8   1       34.69       22.66      8.98 o 
   5   8   1       28.79       21.62      8.59 o 
  -6   9   1       26.25       27.44     19.91 o 
  -5   9   1        0.31        7.68     10.12 o 
  -4   9   1        0.58       -7.37     10.15 o 
  -3   9   1      131.75      149.90     34.88 o 
  -2   9   1      701.52      727.25     57.27 o 
  -1   9   1      709.07      740.37     37.40 o 
   0   9   1        5.57       -0.97      4.93 o 
   1   9   1      293.87      326.42     23.69 o 
   2   9   1      118.33      138.23     23.55 o 
   3   9   1       31.42       25.60      9.84 o 
   4   9   1      233.78      193.70     60.79 o 
  -5  10   1       17.70       22.38     13.53 o 
  -4  10   1      262.55      262.28     23.63 o 
  -3  10   1      336.64      309.57     52.77 o 
  -2  10   1        8.88       -0.36      8.85 o 
  -1  10   1       53.83       61.51     16.31 o 
   0  10   1      120.65      103.71     13.00 o 
   1  10   1      172.88      198.91     20.30 o 
   2  10   1       58.53       57.66     11.93 o 
  -3  11   1        6.96        9.09     13.02 o 
  -2  11   1       11.07        0.70      6.88 o 
  -1  11   1        2.64        1.75      5.47 o 
   0  11   1        6.30       -4.48      8.88 o 
  -1 -11   2      113.36      117.60     13.71 o 
   0 -11   2       35.85       32.86     10.03 o 
   1 -11   2       43.32       39.25      9.95 o 
   2 -11   2      185.17      194.35     10.59 o 
   3 -11   2       16.28        7.78      8.04 o 
  -3 -10   2      294.85      301.43     68.98 o 
  -2 -10   2      116.35      134.64     22.19 o 
  -1 -10   2      124.32      105.40     13.71 o 
   0 -10   2      144.75      156.63     19.11 o 
   1 -10   2       49.83       46.50      9.23 o 
   2 -10   2      163.52      166.45     18.18 o 
   3 -10   2      123.56       92.51     39.18 o 
   4 -10   2       16.59       18.55     11.74 o 
   5 -10   2        9.62        6.06     16.58 o 
  -4  -9   2       31.98       34.30      8.42 o 
  -3  -9   2      116.28      125.52     25.64 o 
  -2  -9   2       12.34        9.56      7.29 o 
  -1  -9   2       93.07       84.83     10.29 o 
   0  -9   2        0.55       -3.12      5.87 o 
   1  -9   2        3.81        4.96      4.23 o 
   2  -9   2       36.54       23.65     10.71 o 
   3  -9   2        0.44        5.64      8.72 o 
   4  -9   2       92.02       90.72     16.62 o 
   5  -9   2        0.42        7.50     14.84 o 
   6  -9   2        5.27       11.28     15.79 o 
  -5  -8   2       28.05       24.78     20.64 o 
  -4  -8   2       80.28       70.09     11.16 o 
  -3  -8   2        3.50       11.90      6.71 o 
  -2  -8   2       10.39       19.12      6.98 o 
  -1  -8   2      194.24      232.65     13.90 o 
   0  -8   2      575.03      574.14     16.25 o 
   1  -8   2      205.74      168.25     20.69 o 
   2  -8   2      293.18      270.71     16.78 o 
   3  -8   2       71.34       63.57     11.74 o 
   4  -8   2      350.42      329.55     18.59 o 
   5  -8   2      407.90      422.76     29.38 o 
   6  -8   2       52.62       62.76     17.26 o 
   7  -8   2       39.81       41.64     17.53 o 
  -6  -7   2       74.89       21.30     21.92 o 
  -5  -7   2      130.64       79.56     36.23 o 
  -4  -7   2      477.82      324.18     30.98 o 
  -3  -7   2      106.31      128.12     22.64 o 
  -2  -7   2       89.18       93.00      8.99 o 
  -1  -7   2      939.37      918.23     18.84 o 
   0  -7   2      549.84      498.73     13.73 o 
   1  -7   2      365.61      335.58     15.72 o 
   2  -7   2      136.82      117.81     11.77 o 
   3  -7   2      431.52      384.97     17.53 o 
   4  -7   2      460.56      455.73     26.76 o 
   5  -7   2      113.29       89.79     17.26 o 
   6  -7   2       29.21       25.25     13.36 o 
   7  -7   2       27.55       11.85      5.59 o 
  -6  -6   2       51.41       54.48     30.62 o 
  -5  -6   2      193.92      119.21     11.59 o 
  -4  -6   2      143.25      139.11     20.59 o 
  -3  -6   2        4.35        8.92      4.10 o 
  -2  -6   2       75.89       91.21      8.97 o 
  -1  -6   2       92.69       80.18      7.19 o 
   0  -6   2        0.06        1.83      2.65 o 
   1  -6   2      372.62      357.72     13.56 o 
   2  -6   2      714.79      609.69     17.91 o 
   3  -6   2       90.32       96.45     10.48 o 
   4  -6   2       12.47        8.18     10.03 o 
   5  -6   2      163.14      181.70     18.78 o 
   6  -6   2       56.12       30.74     13.44 o 
   7  -6   2       71.67       78.47     11.09 o 
   8  -6   2      233.81      312.70     40.88 o 
  -7  -5   2       13.63       11.99      6.31 o 
  -6  -5   2        6.72        2.31      4.05 o 
  -5  -5   2        1.25        5.37      4.73 o 
  -4  -5   2      190.28      178.34     20.46 o 
  -3  -5   2      222.01      249.11      9.37 o 
  -2  -5   2      793.71      762.97     15.79 o 
  -1  -5   2        6.22       13.80      4.58 o 
   0  -5   2     1050.29      867.13     12.37 o 
   1  -5   2     3466.33     3018.51     43.59 o 
   2  -5   2     1970.95     1683.52     28.27 o 
   3  -5   2      897.82      777.72     28.09 o 
   4  -5   2      350.16      309.99     19.61 o 
   5  -5   2      587.14      591.29     26.84 o 
   6  -5   2      941.31      880.25    159.03 o 
   7  -5   2      101.56      112.79     13.63 o 
   8  -5   2       37.55        6.44      7.39 o 
  -7  -4   2      182.31      237.26     21.03 o 
  -6  -4   2      100.67      156.20      9.38 o 
  -5  -4   2       17.34       21.54      5.22 o 
  -4  -4   2      274.10      257.96      8.87 o 
  -3  -4   2       17.28       13.93      3.29 o 
  -2  -4   2     1407.08     1389.66     17.71 o 
  -1  -4   2     5394.81     4882.06     52.05 o 
   0  -4   2     1535.39     1236.60     15.08 o 
   1  -4   2      570.36      449.63     11.51 o 
   2  -4   2     1802.34     1495.39     24.21 o 
   3  -4   2      718.54      663.25     21.50 o 
   4  -4   2     2118.41     2119.70     49.17 o 
   5  -4   2      199.11      184.60      8.04 o 
   6  -4   2      159.58      150.51      9.79 o 
   7  -4   2       13.78        6.13      3.81 o 
   8  -4   2        0.08       -2.32      3.25 o 
  -8  -3   2        7.53      -10.86      7.24 o 
  -7  -3   2      103.42      118.63     11.26 o 
  -6  -3   2        0.32       -1.82      3.27 o 
  -5  -3   2        1.69        1.89      3.50 o 
  -4  -3   2       11.72        5.27      3.17 o 
  -3  -3   2     1181.60     1197.73     14.65 o 
  -2  -3   2      559.68      490.80      7.77 o 
  -1  -3   2      501.14      454.33      6.34 o 
   0  -3   2      134.82      146.13      5.32 o 
   1  -3   2      351.49      323.96      9.92 o 
   2  -3   2       30.85       32.59      7.84 o 
   3  -3   2       75.89       87.03     10.07 o 
   4  -3   2      878.46     1011.88     15.94 o 
   5  -3   2      418.55      483.34      9.84 o 
   6  -3   2       19.65       14.10      3.74 o 
   7  -3   2       93.46       14.61      6.89 o 
   8  -3   2       14.81        9.45      5.07 o 
  -8  -2   2       14.13        6.80      5.94 o 
  -7  -2   2        5.66        4.52      5.89 o 
  -6  -2   2        1.78        0.64      3.83 o 
  -5  -2   2       23.36       22.67      5.18 o 
  -4  -2   2     1142.55     1195.62     14.63 o 
  -3  -2   2     1988.08     1918.11     18.48 o 
  -2  -2   2     2251.90     1793.82     16.92 o 
  -1  -2   2     2559.18     2253.07     23.03 o 
   0  -2   2      833.66      642.71      8.48 o 
   1  -2   2     6305.06     6321.06    113.90 o 
   3  -2   2     1410.59     1356.64     16.58 o 
   4  -2   2       14.60       18.38      5.75 o 
   5  -2   2      425.19      509.67     13.42 o 
   6  -2   2        6.70        8.04      3.49 o 
   7  -2   2      202.47      248.22     15.03 o 
   8  -2   2       53.79       31.37     13.06 o 
  -8  -1   2       56.31       19.73     12.47 o 
  -7  -1   2       24.69       16.61      4.19 o 
  -6  -1   2      155.66      196.42     11.73 o 
  -5  -1   2     1991.66     2296.00     37.67 o 
  -4  -1   2     2718.85     2688.22     30.64 o 
  -3  -1   2      491.79      464.54     11.69 o 
  -2  -1   2     5235.78     4846.78     47.57 o 
  -1  -1   2     1248.88     1109.83     13.72 o 
   0  -1   2     8938.20     9722.46    123.42 o 
   1  -1   2     9971.38    10647.52    204.91 o 
   2  -1   2       13.10        7.83      2.70 o 
   3  -1   2      894.72      860.17     13.22 o 
   4  -1   2        6.19        4.75      5.03 o 
   5  -1   2      144.35      136.60     11.15 o 
   6  -1   2        0.57       -0.41      3.90 o 
   7  -1   2       53.55       37.03     10.03 o 
   8  -1   2       21.04        7.01      4.48 o 
  -8   0   2        9.20       -3.65      5.64 o 
  -7   0   2       59.11       32.82      5.90 o 
  -6   0   2      172.60      208.64      7.50 o 
  -5   0   2       15.72       17.70      4.01 o 
  -4   0   2      244.57      263.67      7.05 o 
  -3   0   2        0.10        1.52      2.26 o 
  -2   0   2       37.06       35.10      3.28 o 
  -1   0   2      696.64      592.92      6.93 o 
   1   0   2      446.00      360.59     10.10 o 
   2   0   2        0.41        2.89      2.78 o 
   3   0   2       56.14       50.68      3.03 o 
   4   0   2      144.02      160.10      5.60 o 
   5   0   2       68.80       71.99      5.68 o 
   6   0   2      358.96      421.83     13.47 o 
   7   0   2       32.75       24.13      6.12 o 
   8   0   2       19.53       26.23     14.46 o 
  -8   1   2       20.74       17.84      5.58 o 
  -7   1   2      253.47      309.58     12.22 o 
  -6   1   2      277.68      319.97     10.53 o 
  -5   1   2      300.71      315.24     10.98 o 
  -4   1   2     1212.57     1299.79     19.24 o 
  -3   1   2     1293.77     1215.05     21.24 o 
  -2   1   2      254.85      220.31      6.08 o 
  -1   1   2     7450.65     7677.77     95.84 o 
   0   1   2      600.69      441.66     10.59 o 
   1   1   2     3462.74     2992.75     47.44 o 
   2   1   2      293.63      234.54      6.99 o 
   3   1   2      253.97      197.98      6.35 o 
   4   1   2      638.86      631.13     11.85 o 
   5   1   2     1055.91     1201.89     20.22 o 
   6   1   2      502.54       27.92     25.44 o 
   7   1   2       13.55       25.89     14.31 o 
   8   1   2      141.28       69.80     18.28 o 
  -8   2   2      164.98      199.74     12.87 o 
  -7   2   2       93.85      120.00     11.66 o 
  -6   2   2      339.15      417.20     10.66 o 
  -5   2   2      390.40      427.61     10.85 o 
  -4   2   2     1510.93     1578.80     31.42 o 
  -3   2   2      561.82      499.02      9.68 o 
  -2   2   2      339.12      286.83      9.19 o 
  -1   2   2    12917.08    13365.20    199.40 o 
   0   2   2     1463.87     1384.04     29.40 o 
   1   2   2     2731.24     2355.88     44.02 o 
   2   2   2      218.29      168.35      6.98 o 
   3   2   2       27.81       29.04      6.08 o 
   4   2   2      399.02      456.31     14.75 o 
   5   2   2      134.73      151.65     12.18 o 
   6   2   2      120.66      138.89     20.45 o 
   7   2   2        0.29       -1.57      4.01 o 
   8   2   2       18.45        0.76     15.26 o 
  -8   3   2        5.21        5.34      5.59 o 
  -7   3   2        0.28        1.75      3.82 o 
  -6   3   2       12.16       15.60      8.40 o 
  -5   3   2       53.12       75.78     13.93 o 
  -4   3   2      417.83      434.39     11.01 o 
  -3   3   2        8.76        8.73      4.85 o 
  -2   3   2      484.35      440.82     11.91 o 
  -1   3   2     2697.73     2568.41     40.58 o 
   0   3   2      287.46      295.40     15.50 o 
   1   3   2       74.46       62.23     10.33 o 
   2   3   2      439.69      404.72      8.61 o 
   3   3   2      896.62     1005.81     18.01 o 
   4   3   2       56.10       66.82     12.32 o 
   5   3   2       72.85       85.47     11.75 o 
   6   3   2      390.74      285.05     24.68 o 
   7   3   2      131.61      124.08     36.94 o 
  -8   4   2       17.31       12.20      6.34 o 
  -7   4   2       39.55       35.90     15.02 o 
  -6   4   2       24.10       42.28     10.41 o 
  -5   4   2       28.07       28.16      9.84 o 
  -4   4   2       75.21       78.53      7.72 o 
  -3   4   2     1235.15     1098.42     22.69 o 
  -2   4   2      131.11      107.90      9.16 o 
  -1   4   2       26.04       14.03      6.76 o 
   0   4   2      979.92      844.42     21.53 o 
   1   4   2      647.14      622.00     20.31 o 
   2   4   2     1483.48     1513.36     21.85 o 
   3   4   2     1028.31     1151.58     23.54 o 
   4   4   2     2070.71     2422.15     40.07 o 
   5   4   2      419.77      292.24     21.97 o 
   6   4   2        2.31        2.52      5.57 o 
   7   4   2       76.91       77.23     24.72 o 
  -8   5   2       12.06       14.87      5.28 o 
  -7   5   2      148.88      178.86     17.49 o 
  -6   5   2       59.29       87.78     14.08 o 
  -5   5   2      222.49      232.09     12.75 o 
  -4   5   2      233.44      238.85     12.47 o 
  -3   5   2     1213.15     1130.92     24.61 o 
  -2   5   2      521.27      457.95     16.60 o 
  -1   5   2      847.15      850.87     22.55 o 
   0   5   2      441.74      402.60     18.15 o 
   1   5   2      349.71      328.12     18.86 o 
   2   5   2     1546.90     1546.72     33.70 o 
   3   5   2      385.29      437.50     15.69 o 
   4   5   2       23.03       25.34      7.29 o 
   5   5   2        1.75        7.17      5.97 o 
   6   5   2       24.28       35.02     11.60 o 
  -8   6   2        5.19        7.27     11.20 o 
  -7   6   2      104.30      141.54     18.89 o 
  -6   6   2        5.73        4.69     10.15 o 
  -5   6   2      266.83      286.26     24.09 o 
  -4   6   2       92.78       91.14     10.81 o 
  -3   6   2        2.25        4.39      6.99 o 
  -2   6   2      114.33      123.62     13.02 o 
  -1   6   2       12.28        8.60      8.87 o 
   0   6   2        8.79       19.00     10.71 o 
   1   6   2       56.04       61.78     13.70 o 
   2   6   2     2255.57     2408.57     40.40 o 
   3   6   2      387.34      434.98     23.55 o 
   4   6   2       23.47       21.18      8.22 o 
   5   6   2       95.70      132.68     35.59 o 
   6   6   2       17.91       17.44      7.69 o 
  -7   7   2        7.80        2.84     11.51 o 
  -6   7   2       15.28       12.91     13.59 o 
  -5   7   2      160.14      168.87     19.74 o 
  -4   7   2      272.28      278.39     23.32 o 
  -3   7   2      184.08      187.04     15.67 o 
  -2   7   2      373.20      390.42     20.43 o 
  -1   7   2      479.15      485.60     24.32 o 
   0   7   2     2112.07     2192.45     56.78 o 
   1   7   2     2643.63     2918.45     97.29 o 
   2   7   2       89.15       89.67     10.82 o 
   3   7   2       15.42       15.42      8.01 o 
   4   7   2      189.74      236.37     40.09 o 
   5   7   2       87.93      121.25     31.05 o 
  -7   8   2       60.22       57.61     20.44 o 
  -6   8   2      131.72      142.59     16.48 o 
  -5   8   2      105.39       92.09     13.82 o 
  -4   8   2      192.30      175.53     21.94 o 
  -3   8   2      236.67      223.20     18.13 o 
  -2   8   2      517.10      515.69     28.39 o 
  -1   8   2      408.68      434.00     25.78 o 
   0   8   2       29.09       31.86     12.63 o 
   1   8   2       14.67        1.97      5.35 o 
   2   8   2      206.31      243.73     18.42 o 
   3   8   2        9.45        6.67      7.65 o 
   4   8   2       42.96       44.10     10.39 o 
  -6   9   2        0.02        7.48     10.59 o 
  -5   9   2       12.85        8.20     10.61 o 
  -4   9   2        7.50        1.15      8.76 o 
  -3   9   2        0.69        9.48     10.68 o 
  -2   9   2      566.14      586.83     43.57 o 
  -1   9   2      274.37      264.34     26.42 o 
   0   9   2        1.66        1.13      8.50 o 
   1   9   2       14.31        7.97      6.35 o 
   2   9   2       18.67        7.39     10.32 o 
   3   9   2       97.44      116.99     23.44 o 
  -5  10   2        7.09        9.77     12.12 o 
  -4  10   2      246.73      255.08     23.70 o 
  -3  10   2      346.43      361.89     36.85 o 
  -2  10   2        5.31        7.94     12.05 o 
  -1  10   2       50.93       56.09     16.24 o 
   0  10   2      121.17      131.53     20.69 o 
   1  10   2      108.53      126.88     22.33 o 
   2  10   2       76.02       85.53     15.12 o 
  -2  11   2       48.21       36.82     19.93 o 
  -1  11   2       55.92       41.11     17.74 o 
  -1 -11   3        0.67        5.70      7.64 o 
   0 -11   3        1.80       -0.19      6.85 o 
   1 -11   3       26.10       22.98      8.55 o 
   2 -11   3       30.61       14.54      7.90 o 
   3 -11   3       61.87       51.22      9.17 o 
  -3 -10   3       61.99       58.16     13.12 o 
  -2 -10   3       64.98       62.73     10.30 o 
  -1 -10   3      241.33      270.43     22.93 o 
   0 -10   3       54.24       52.67      9.47 o 
   1 -10   3      168.23      175.26     13.14 o 
   2 -10   3      351.77      338.97     14.39 o 
   3 -10   3       66.57       73.23     14.12 o 
   4 -10   3       18.02       22.71     18.93 o 
   5 -10   3       36.25       51.03     21.69 o 
  -4  -9   3      293.16      240.94     89.32 o 
  -3  -9   3       97.44      103.01     21.40 o 
  -2  -9   3      286.74      307.43     23.78 o 
  -1  -9   3      122.97      124.63     13.75 o 
   0  -9   3        6.93        1.66      5.23 o 
   1  -9   3       49.72       42.84      7.69 o 
   2  -9   3      245.88      220.80     16.68 o 
   3  -9   3        4.52       11.50      9.42 o 
   4  -9   3        8.10        9.43     14.57 o 
   5  -9   3      116.55       94.48     22.18 o 
   6  -9   3       10.76       21.12     17.00 o 
  -5  -8   3        0.05       -0.67      5.59 o 
  -4  -8   3       98.47      113.86     29.51 o 
  -3  -8   3        1.42        1.63      5.17 o 
  -2  -8   3        1.77        2.10      5.16 o 
  -1  -8   3      248.92      254.91     12.83 o 
   0  -8   3      209.94      181.55     10.07 o 
   1  -8   3       55.15       52.19      7.12 o 
   2  -8   3        2.50       -2.07      6.90 o 
   3  -8   3        4.38        1.44      6.79 o 
   4  -8   3      452.05      396.49     28.85 o 
   5  -8   3       40.68       42.85     15.82 o 
   6  -8   3        0.68       -7.00     12.15 o 
   7  -8   3       18.40        1.64     10.11 o 
  -6  -7   3       19.83       22.10      9.03 o 
  -5  -7   3      260.55      144.88     72.62 o 
  -4  -7   3       32.99       22.97      7.39 o 
  -3  -7   3      188.92      194.74     17.94 o 
  -2  -7   3      304.23      296.98     11.28 o 
  -1  -7   3      383.57      377.19     11.94 o 
   0  -7   3      775.71      709.23     17.71 o 
   1  -7   3      172.52      131.75      6.01 o 
   2  -7   3      113.42       83.45     10.46 o 
   3  -7   3     1404.61     1243.45     67.27 o 
   4  -7   3      577.37      537.46     30.21 o 
   5  -7   3       15.10       10.83     11.81 o 
   6  -7   3      117.44       58.07     15.37 o 
   7  -7   3       60.48       55.00     28.85 o 
  -7  -6   3       79.07      115.04     21.01 o 
  -6  -6   3      218.02       77.85     24.66 o 
  -5  -6   3      224.87      159.55     68.69 o 
  -4  -6   3       88.97       99.68     28.79 o 
  -3  -6   3       69.49       72.60      8.18 o 
  -2  -6   3       40.81       39.57      6.01 o 
  -1  -6   3      532.49      483.89     11.41 o 
   0  -6   3      849.82      752.93     14.57 o 
   1  -6   3     1331.94     1162.53     40.89 o 
   2  -6   3       65.48       55.16      8.54 o 
   3  -6   3      102.14       94.79     14.80 o 
   4  -6   3      350.87      307.91     21.27 o 
   5  -6   3        8.80       11.47     11.02 o 
   6  -6   3       41.31       14.35      8.75 o 
   7  -6   3        4.19        3.09      4.21 o 
  -7  -5   3        2.46        6.49      4.01 o 
  -6  -5   3       15.98        8.22      3.86 o 
  -5  -5   3        0.09        1.16      2.96 o 
  -4  -5   3        8.23        8.74      3.68 o 
  -3  -5   3       69.24       63.77      7.55 o 
  -2  -5   3      394.04      395.98      8.75 o 
  -1  -5   3      712.31      811.00     12.56 o 
   0  -5   3      183.85      164.06      6.26 o 
   1  -5   3      893.31      780.88     16.56 o 
   2  -5   3      908.70      813.75     14.90 o 
   3  -5   3       24.02       19.34      9.65 o 
   4  -5   3      154.30      159.03     15.79 o 
   5  -5   3      207.21      199.19     18.25 o 
   6  -5   3      180.89      214.78     25.97 o 
   7  -5   3        6.62        3.73      3.88 o 
   8  -5   3        0.81       -2.91     10.07 o 
  -7  -4   3       65.90       45.30     15.71 o 
  -6  -4   3        6.70        7.31      5.98 o 
  -5  -4   3      281.14      314.30     30.69 o 
  -4  -4   3       58.01       60.93      6.52 o 
  -3  -4   3      936.93      838.39     13.17 o 
  -2  -4   3     4807.05     4735.30     44.81 o 
  -1  -4   3     3075.72     2928.65     31.19 o 
   0  -4   3     2958.43     2482.40     26.64 o 
   1  -4   3      653.36      497.47      7.97 o 
   2  -4   3     6649.19     5960.11    117.50 o 
   3  -4   3      134.80      107.58     11.66 o 
   4  -4   3      457.96      447.78     21.61 o 
   5  -4   3      331.71      373.42      9.07 o 
   6  -4   3       11.32        6.41      3.76 o 
   7  -4   3       24.73       19.55      8.80 o 
   8  -4   3       47.20       44.49     11.50 o 
  -8  -3   3       31.37       48.00     14.16 o 
  -7  -3   3      143.20      203.81     13.46 o 
  -6  -3   3      138.44      191.64     17.26 o 
  -5  -3   3      201.07      188.33     16.50 o 
  -4  -3   3       43.58       36.85      4.10 o 
  -3  -3   3     4720.29     5091.63     47.43 o 
  -2  -3   3     3513.65     3373.13     33.97 o 
  -1  -3   3       53.23       69.36      3.91 o 
   0  -3   3      896.44      734.26      7.53 o 
   1  -3   3        2.38        5.46      2.93 o 
   2  -3   3     1903.83     1784.50     37.06 o 
   3  -3   3      162.05      166.26     12.68 o 
   4  -3   3       17.72       26.81      4.90 o 
   5  -3   3      254.46      277.63      9.50 o 
   6  -3   3       36.36       26.96      4.88 o 
   7  -3   3        2.82        0.21      3.14 o 
   8  -3   3        5.11       -0.22      2.75 o 
  -8  -2   3       22.12       12.75      8.07 o 
  -7  -2   3       96.46       81.60     48.70 o 
  -6  -2   3       47.57       25.19      6.70 o 
  -5  -2   3       20.09       13.46      4.55 o 
  -4  -2   3      109.21      105.90      5.73 o 
  -3  -2   3      259.11      272.10      6.68 o 
  -2  -2   3      319.42      306.49      5.60 o 
  -1  -2   3      629.57      566.61      6.68 o 
   0  -2   3     9760.60    10245.90    146.68 o 
   1  -2   3       70.20       64.43      2.80 o 
   2  -2   3      476.22      514.25     16.77 o 
   3  -2   3      781.92      772.05     16.69 o 
   4  -2   3      109.81      119.54     15.14 o 
   5  -2   3       14.06       13.43      4.03 o 
   6  -2   3      177.00      145.43     12.04 o 
   7  -2   3       92.03       28.22     42.38 o 
   8  -2   3       14.09        5.23      5.05 o 
  -8  -1   3       17.93        9.70      4.09 o 
  -7  -1   3        9.78        9.03      4.96 o 
  -6  -1   3      472.87      532.93     11.69 o 
  -5  -1   3     1159.54     1404.02     21.33 o 
  -4  -1   3     3021.28     3469.78     47.69 o 
  -3  -1   3      574.26      478.03      8.11 o 
  -2  -1   3     2058.41     1797.62     24.08 o 
  -1  -1   3     3903.95     3463.17    165.31 o 
   0  -1   3      553.76      432.04      6.04 o 
   1  -1   3     1781.90     1626.92     28.55 o 
   2  -1   3     1621.89     1340.43     13.69 o 
   3  -1   3     1422.86     1303.55     23.26 o 
   4  -1   3       78.50       59.33     12.38 o 
   5  -1   3       42.90       50.61      4.65 o 
   6  -1   3       90.13       86.32      6.51 o 
   7  -1   3      289.66      143.82     95.15 o 
   8  -1   3       54.52       45.05     17.22 o 
  -8   0   3       11.74        7.15      4.91 o 
  -7   0   3       84.00      102.73      7.92 o 
  -6   0   3      458.08      556.23     12.01 o 
  -5   0   3      405.28      437.10      9.82 o 
  -4   0   3     1679.32     1705.83     18.89 o 
  -3   0   3       40.07       57.96      8.42 o 
  -2   0   3      585.52      506.94      7.84 o 
  -1   0   3      575.24      436.71     10.54 o 
   0   0   3        5.90        3.32      3.67 o 
   1   0   3     1281.85     1047.54     20.01 o 
   2   0   3      143.23      124.08      5.32 o 
   3   0   3       46.26       46.81      3.86 o 
   4   0   3        1.48        2.11      3.14 o 
   5   0   3       82.66       67.65      9.76 o 
   6   0   3       65.97       45.54     17.68 o 
   7   0   3       80.42       63.52     18.70 o 
   8   0   3        1.20       -2.69     16.35 o 
  -8   1   3        1.24        1.83      4.55 o 
  -7   1   3       14.02       13.44      5.04 o 
  -6   1   3        8.52       17.20      5.03 o 
  -5   1   3       11.64       18.74      4.33 o 
  -4   1   3       10.46       11.70      4.11 o 
  -3   1   3      295.61      307.85      7.08 o 
  -2   1   3       99.18      126.71      7.98 o 
  -1   1   3     2798.52     2411.90     34.03 o 
   0   1   3     2059.75     1747.83     32.78 o 
   1   1   3      909.87      734.47     24.09 o 
   2   1   3      115.13      121.05      4.07 o 
   3   1   3      243.37      251.98      8.46 o 
   4   1   3      353.66      358.94      9.22 o 
   5   1   3      573.07      662.30     14.85 o 
   6   1   3       49.62       59.27      6.73 o 
   7   1   3       35.70       24.92      6.73 o 
   8   1   3      191.08      101.22     22.30 o 
  -8   2   3       62.71       48.38      6.55 o 
  -7   2   3      181.22      232.55      9.62 o 
  -6   2   3      339.66      407.30     11.51 o 
  -5   2   3      339.37      429.19     15.37 o 
  -4   2   3      172.69      147.33      6.15 o 
  -3   2   3      397.89      355.23      9.47 o 
  -2   2   3     2230.30     2043.45     28.67 o 
  -1   2   3      126.50       93.72     10.49 o 
   0   2   3     3816.23     3237.70     54.89 o 
   1   2   3     1985.24     1803.40     36.91 o 
   2   2   3       32.91       42.94      9.88 o 
   3   2   3     1103.46     1135.20     19.70 o 
   4   2   3     1079.20     1236.97     21.64 o 
   5   2   3      794.35      933.71     19.03 o 
   6   2   3      430.76      293.64     40.20 o 
   7   2   3       98.45       79.73     12.16 o 
  -8   3   3       92.07      111.08     16.76 o 
  -7   3   3      215.46      306.43     24.68 o 
  -6   3   3      306.08      373.18     13.91 o 
  -5   3   3      209.70      239.85     14.31 o 
  -4   3   3      573.05      521.11     20.20 o 
  -3   3   3      662.73      591.99     13.11 o 
  -2   3   3     1086.30     1025.09     19.26 o 
  -1   3   3      173.20      143.56     10.66 o 
   0   3   3      618.66      523.65     18.75 o 
   1   3   3       87.24       52.42     10.68 o 
   2   3   3       26.18       24.50      9.73 o 
   3   3   3      113.54      116.54     10.24 o 
   4   3   3       98.82      102.07     16.28 o 
   5   3   3      218.47      249.46     37.04 o 
   6   3   3      304.56      330.49     70.60 o 
   7   3   3       19.42       10.86      8.62 o 
  -8   4   3        8.90        5.67      4.95 o 
  -7   4   3       19.77        7.55      5.60 o 
  -6   4   3        0.20        4.77     10.71 o 
  -5   4   3        0.05       -2.04      4.60 o 
  -4   4   3        1.74        4.59      5.10 o 
  -3   4   3       30.12       20.33      7.63 o 
  -2   4   3       33.90       30.99     10.32 o 
  -1   4   3     2229.91     2302.40     39.76 o 
   0   4   3      128.77      124.45     28.30 o 
   1   4   3      193.26      172.90     15.05 o 
   2   4   3     1098.19     1141.65     47.77 o 
   3   4   3      855.54      946.80     20.91 o 
   4   4   3     1267.97     1496.09     31.48 o 
   5   4   3      122.40      178.39     38.31 o 
   6   4   3        4.35        2.88      5.69 o 
   7   4   3        8.51       16.58      7.25 o 
  -8   5   3       36.43       23.09     10.71 o 
  -7   5   3       16.91       25.97     11.55 o 
  -6   5   3      217.99      257.22     19.34 o 
  -5   5   3      300.74      332.73     14.32 o 
  -4   5   3       84.21       88.78     10.80 o 
  -3   5   3     1647.25     1700.99     34.19 o 
  -2   5   3     1353.35     1314.07     29.32 o 
  -1   5   3      333.58      290.89     18.38 o 
   0   5   3     1184.08     1204.18     41.13 o 
   1   5   3      864.51      841.96     30.12 o 
   2   5   3     1342.66     1456.43     51.84 o 
   3   5   3     1865.15     2256.37     38.91 o 
   4   5   3       28.83       28.23      7.49 o 
   5   5   3        9.01        4.28      6.38 o 
   6   5   3      113.22      135.09     41.02 o 
  -8   6   3       31.90       27.07     14.08 o 
  -7   6   3        4.16        4.01     10.64 o 
  -6   6   3      280.87      372.90     24.95 o 
  -5   6   3      195.29      211.39     15.83 o 
  -4   6   3       18.79       16.25      8.32 o 
  -3   6   3       72.65       67.43     11.28 o 
  -2   6   3      132.24      135.11     13.86 o 
  -1   6   3      206.91      215.52     18.02 o 
   0   6   3       11.05       20.23     11.45 o 
   1   6   3        0.35        7.99     11.10 o 
   2   6   3      161.09      128.70     19.78 o 
   3   6   3       77.71       72.84     18.05 o 
   4   6   3       29.33       22.57      8.01 o 
   5   6   3        8.05        2.89      6.40 o 
   6   6   3        1.49       -6.78      6.86 o 
  -7   7   3        8.65       -1.06     14.76 o 
  -6   7   3       33.74       29.20     10.30 o 
  -5   7   3      338.62      377.13     22.06 o 
  -4   7   3      116.51      101.20     13.45 o 
  -3   7   3        7.93        9.03      9.39 o 
  -2   7   3      172.87      173.64     16.95 o 
  -1   7   3       51.61       46.98     13.46 o 
   0   7   3     1629.59     1763.82     48.59 o 
   1   7   3      393.22      447.98     26.18 o 
   2   7   3       48.58       43.20      7.13 o 
   3   7   3        3.22       -2.58      6.44 o 
   4   7   3       49.36       51.97     10.51 o 
   5   7   3       41.54       56.32     14.62 o 
  -6   8   3       83.50      101.93     14.85 o 
  -5   8   3       72.44       77.47     13.91 o 
  -4   8   3      211.92      229.02     41.92 o 
  -3   8   3      224.16      247.17     22.24 o 
  -2   8   3      180.30      193.44     33.44 o 
  -1   8   3      383.36      351.82     23.36 o 
   0   8   3       79.42       77.71     16.34 o 
   1   8   3      113.76      103.29     17.78 o 
   2   8   3      224.95      250.18     31.56 o 
   3   8   3       19.03       17.65      9.77 o 
   4   8   3      124.60      195.71     51.48 o 
  -6   9   3       22.06       25.82     15.97 o 
  -5   9   3       67.57       76.15     15.82 o 
  -4   9   3        9.75        6.06     10.39 o 
  -3   9   3       53.59       51.09     14.85 o 
  -2   9   3       12.86       16.24     12.70 o 
  -1   9   3       33.22       28.72     13.40 o 
   0   9   3       88.53       68.75     17.58 o 
   1   9   3      129.72      119.79     20.59 o 
   2   9   3       18.05       14.91      9.84 o 
   3   9   3        1.47       -0.96      6.73 o 
  -4  10   3       49.89       54.05     16.65 o 
  -3  10   3        0.48       -9.22     12.46 o 
  -2  10   3       10.07        2.36     10.24 o 
  -1  10   3       28.34       28.22     15.06 o 
   0  10   3       56.97       49.80     17.70 o 
   1  10   3        0.68        2.66      5.94 o 
  -1 -11   4       35.78       42.60      9.96 o 
   0 -11   4       65.88       72.03     10.88 o 
   1 -11   4        1.37       -5.22      6.75 o 
   2 -11   4       12.32       11.73      7.18 o 
   3 -11   4        3.41        7.81      6.38 o 
  -3 -10   4       18.00       14.65      8.59 o 
  -2 -10   4       16.01       10.08      8.26 o 
  -1 -10   4        0.55        0.74      6.16 o 
   0 -10   4        3.34        0.47      5.35 o 
   1 -10   4      336.63      331.23     15.95 o 
   2 -10   4        9.51       10.53      6.42 o 
   3 -10   4       60.41       53.05      7.83 o 
   4 -10   4       14.43       14.16      4.01 o 
   5 -10   4        0.61        1.79      2.82 o 
  -4  -9   4       60.88       77.91     25.70 o 
  -3  -9   4       90.49       92.09     17.37 o 
  -2  -9   4      229.54      262.80     23.56 o 
  -1  -9   4       28.10       32.84      8.36 o 
   0  -9   4      294.67      304.10     12.65 o 
   1  -9   4      560.06      538.17     15.28 o 
   2  -9   4      110.77       95.64      8.45 o 
   3  -9   4      138.79      132.60     12.72 o 
   4  -9   4      106.49       87.86     20.78 o 
   5  -9   4      410.47      411.40     32.97 o 
   6  -9   4      135.06      125.83     23.92 o 
  -5  -8   4      100.73      108.58     52.16 o 
  -4  -8   4      270.23      179.09     33.92 o 
  -3  -8   4       22.44       27.40      6.71 o 
  -2  -8   4       48.32       54.86      7.87 o 
  -1  -8   4       40.34       44.74      7.75 o 
   0  -8   4       58.86       47.91      7.82 o 
   1  -8   4      144.48      148.23     10.02 o 
   2  -8   4      242.21      215.95      9.42 o 
   3  -8   4      190.33      196.81     21.12 o 
   4  -8   4       54.96       38.88     15.63 o 
   5  -8   4       10.45        9.27     12.87 o 
   6  -8   4        1.05       -3.75     11.96 o 
  -6  -7   4        0.47        3.74      4.02 o 
  -5  -7   4        0.98        0.23      3.78 o 
  -4  -7   4        2.99        3.96      4.10 o 
  -3  -7   4      142.77      144.31     15.66 o 
  -2  -7   4       11.61       17.21      6.07 o 
  -1  -7   4      290.67      288.96     11.71 o 
   0  -7   4      303.75      304.52     10.92 o 
   1  -7   4        6.88        2.43      4.41 o 
   2  -7   4       86.46       81.77      6.11 o 
   3  -7   4     1223.47     1105.05     38.88 o 
   4  -7   4      253.25      245.33     22.56 o 
   5  -7   4      169.84      193.29     21.58 o 
   6  -7   4      101.92       68.18     44.82 o 
   7  -7   4       26.60       37.30     13.26 o 
  -7  -6   4       19.49       30.47     16.09 o 
  -6  -6   4      199.47       16.46     15.29 o 
  -5  -6   4      110.53       16.42     14.74 o 
  -4  -6   4       27.42       24.68      9.08 o 
  -3  -6   4      538.27      566.28     12.51 o 
  -2  -6   4      445.71      510.72     13.26 o 
  -1  -6   4      790.40      686.83     14.66 o 
   0  -6   4     1719.72     1526.93     20.36 o 
   1  -6   4     3328.13     3061.53     37.37 o 
   2  -6   4      875.64      783.13     14.44 o 
   3  -6   4      317.62      256.69     19.50 o 
   4  -6   4      352.18      313.40     22.41 o 
   5  -6   4      123.15      149.75     18.25 o 
   6  -6   4       20.12       14.73      8.13 o 
   7  -6   4       16.89       13.15     13.00 o 
  -7  -5   4       21.91       32.23     11.00 o 
  -6  -5   4       13.86        7.32      4.60 o 
  -5  -5   4      103.86       93.17     21.80 o 
  -4  -5   4       75.73       67.13      6.27 o 
  -3  -5   4       65.26       61.20      5.31 o 
  -2  -5   4       92.70       89.36      4.72 o 
  -1  -5   4      913.12      917.82     13.61 o 
   0  -5   4     2646.28     2444.95     27.20 o 
   1  -5   4       15.71       14.72      4.14 o 
   2  -5   4       54.46       53.81      3.82 o 
   3  -5   4        7.17        4.39      7.87 o 
   4  -5   4        0.37       -4.13      8.63 o 
   5  -5   4       40.10       23.72      9.40 o 
   6  -5   4       11.54        6.83      6.93 o 
   7  -5   4        0.20        1.17      3.11 o 
   8  -5   4       10.76        7.57     10.71 o 
  -7  -4   4        5.43        3.46      3.70 o 
  -6  -4   4        0.02       -0.12      3.51 o 
  -5  -4   4        0.39        4.22      2.90 o 
  -4  -4   4      123.58      132.90      5.49 o 
  -3  -4   4      681.28      696.97     10.02 o 
  -2  -4   4        2.02        1.57      2.29 o 
  -1  -4   4     1286.52     1246.54     12.35 o 
   0  -4   4       41.00       37.38      4.20 o 
   1  -4   4     1108.95      941.38     13.04 o 
   2  -4   4      367.89      308.81     11.36 o 
   3  -4   4       90.40       93.50     11.51 o 
   4  -4   4       42.38       52.91      6.76 o 
   5  -4   4       12.21       10.83      3.54 o 
   6  -4   4      318.03      434.97     37.53 o 
   7  -4   4       37.05       26.25     25.53 o 
   8  -4   4       34.23       26.61     14.16 o 
  -8  -3   4        9.01       35.05     13.40 o 
  -7  -3   4       55.85       17.01      5.89 o 
  -6  -3   4       79.83      101.29     17.77 o 
  -5  -3   4      177.18      175.92     26.51 o 
  -4  -3   4      471.09      439.66     32.89 o 
  -3  -3   4     2890.11     3027.43     31.05 o 
  -2  -3   4     2621.83     2598.71     22.77 o 
  -1  -3   4     2200.56     2020.64     17.39 o 
   0  -3   4      141.54      183.12      5.00 o 
   1  -3   4     3254.15     2943.73     37.57 o 
   2  -3   4      551.61       -2.76      5.49 o 
   3  -3   4      222.33      201.35     21.61 o 
   4  -3   4      994.07      926.65     69.61 o 
   5  -3   4      189.38      213.33     41.09 o 
   6  -3   4      104.13      125.14     13.95 o 
   7  -3   4       17.30       21.86     10.07 o 
   8  -3   4       52.41       48.60     12.08 o 
  -8  -2   4       96.18       91.27     15.90 o 
  -7  -2   4       14.55        5.45      3.14 o 
  -6  -2   4       14.84        7.70      3.04 o 
  -5  -2   4      270.37      237.72     58.43 o 
  -4  -2   4      432.32      465.33     12.45 o 
  -3  -2   4     1601.26     1625.53     47.11 o 
  -2  -2   4     1424.69     1291.03     19.21 o 
  -1  -2   4      115.40       98.60      3.89 o 
   0  -2   4      999.52      889.44     20.48 o 
   1  -2   4     4302.49     3929.75     84.26 o 
   2  -2   4      133.31      116.18     15.26 o 
   3  -2   4      242.94      257.86     21.80 o 
   4  -2   4        8.26       13.70     13.82 o 
   5  -2   4        0.57        4.85     13.21 o 
   6  -2   4        1.37        0.57     10.83 o 
   7  -2   4       84.08       45.61     17.94 o 
   8  -2   4        2.85       -0.10      6.68 o 
  -8  -1   4        6.81       -0.84      2.77 o 
  -7  -1   4       65.93       28.35     13.07 o 
  -6  -1   4        6.16        1.31      2.88 o 
  -5  -1   4       94.81      122.53      4.74 o 
  -4  -1   4      228.06      234.64      5.84 o 
  -3  -1   4        1.01        0.34      4.54 o 
  -2  -1   4      105.66      120.19      9.09 o 
  -1  -1   4       80.09       90.09      4.96 o 
   0  -1   4      438.13      398.86     13.85 o 
   1  -1   4      399.05      332.30     15.10 o 
   2  -1   4      962.07      863.64     29.33 o 
   3  -1   4      782.18      793.34     15.48 o 
   4  -1   4      417.30      414.32      9.58 o 
   5  -1   4      193.94      271.15     28.43 o 
   6  -1   4      744.63      909.45     45.58 o 
   7  -1   4      204.47      196.84     36.42 o 
   8  -1   4       15.57        9.54     14.73 o 
  -8   0   4        9.14        8.67      4.30 o 
  -7   0   4      181.05      194.70     19.73 o 
  -6   0   4      183.82      245.90      7.87 o 
  -5   0   4     1400.29     1659.75     20.53 o 
  -4   0   4      479.52      481.46      7.43 o 
  -3   0   4     1952.40     1925.96     23.35 o 
  -2   0   4     1207.51     1080.75     26.63 o 
  -1   0   4      683.92      559.31     15.41 o 
   0   0   4     9745.37     9401.17    225.78 o 
   1   0   4      560.52      475.42     13.63 o 
   2   0   4      931.46      802.64     20.45 o 
   3   0   4     2082.04     2090.94     25.37 o 
   4   0   4      583.43      583.42     12.26 o 
   5   0   4       28.46       20.76      5.05 o 
   6   0   4      750.69      933.79     32.74 o 
   7   0   4       41.33       42.47     18.55 o 
   8   0   4       20.57       21.20     17.07 o 
  -8   1   4       27.15       23.60      5.36 o 
  -7   1   4      129.77      168.90      6.73 o 
  -6   1   4       81.65      101.23      6.16 o 
  -5   1   4      779.09      947.37     18.07 o 
  -4   1   4      713.18      822.09     16.62 o 
  -3   1   4     1565.91     1400.75     19.49 o 
  -2   1   4       41.79       43.59      5.78 o 
  -1   1   4       15.19       10.03      6.86 o 
   0   1   4     1312.72     1132.04     28.88 o 
   1   1   4       62.07       74.12     12.34 o 
   2   1   4      482.62      466.59     17.92 o 
   3   1   4      471.90      525.96     11.96 o 
   4   1   4       33.84       44.77      4.86 o 
   5   1   4      103.95       94.56     13.93 o 
   6   1   4        8.66        7.53      4.82 o 
   7   1   4        1.28        3.05      4.81 o 
  -8   2   4        5.05        2.26      4.04 o 
  -7   2   4       24.58       24.06      5.15 o 
  -6   2   4       50.35       55.36     13.97 o 
  -5   2   4       39.90       34.79     10.15 o 
  -4   2   4       77.12       64.42      7.08 o 
  -3   2   4      147.69      145.60      7.44 o 
  -2   2   4      917.05      822.18     16.19 o 
  -1   2   4        8.20       12.45      7.18 o 
   0   2   4       81.20       63.36     11.31 o 
   1   2   4     4591.31     4441.33     70.45 o 
   2   2   4     1744.11     1678.61     36.20 o 
   3   2   4      655.41      671.67     16.11 o 
   4   2   4      933.88     1092.86     20.58 o 
   5   2   4      658.19      807.13     18.62 o 
   6   2   4      187.89      207.61     29.27 o 
   7   2   4      100.78       99.01     23.74 o 
  -8   3   4      100.10      122.32     17.56 o 
  -7   3   4      115.74      174.79     11.84 o 
  -6   3   4      203.91      284.93     15.90 o 
  -5   3   4      206.72      212.64      9.97 o 
  -4   3   4       77.43       57.49      9.62 o 
  -3   3   4      354.31      365.38     11.30 o 
  -2   3   4     1317.40     1126.49     22.05 o 
  -1   3   4      513.18      489.91     17.08 o 
   0   3   4     6015.02     5940.12     93.00 o 
   1   3   4      394.33      296.76     17.69 o 
   2   3   4      616.59      629.05     25.12 o 
   3   3   4      425.19      500.95     21.02 o 
   4   3   4      720.14      804.20     26.13 o 
   5   3   4      476.77      605.54     16.32 o 
   6   3   4       42.47       45.02      9.84 o 
   7   3   4        0.19       -0.66      5.87 o 
  -8   4   4        5.36        9.47      5.92 o 
  -7   4   4       48.85       60.53     16.20 o 
  -6   4   4       71.22       96.42     13.63 o 
  -5   4   4       21.33       24.78      6.39 o 
  -4   4   4       64.72       60.86      7.90 o 
  -3   4   4      870.08      923.78     21.30 o 
  -2   4   4      838.31      828.96     21.54 o 
  -1   4   4     1393.03     1434.08     31.26 o 
   0   4   4      767.01      764.96     25.12 o 
   1   4   4        6.22        4.69      9.35 o 
   2   4   4      117.33      136.53     24.97 o 
   3   4   4        5.13        3.83      6.04 o 
   4   4   4        9.13       13.52      6.47 o 
   5   4   4        0.37        3.17      5.13 o 
   6   4   4        0.54       -0.60      4.75 o 
  -8   5   4        0.03        1.55      5.55 o 
  -7   5   4        0.05        0.79      7.91 o 
  -6   5   4        1.34        9.77     10.03 o 
  -5   5   4       66.06       62.24     10.88 o 
  -4   5   4        7.17       -1.61      7.00 o 
  -3   5   4      910.05      975.96     26.09 o 
  -2   5   4      511.69      526.22     21.33 o 
  -1   5   4     1203.25     1173.99     31.85 o 
   0   5   4       39.62       24.45     12.01 o 
   1   5   4      319.54      349.99     23.46 o 
   2   5   4     1610.69     1849.25     50.66 o 
   3   5   4      577.16      672.22     25.33 o 
   4   5   4        8.95        7.99      6.64 o 
   5   5   4       32.96       36.84      8.24 o 
   6   5   4      101.31       40.10     35.38 o 
  -7   6   4       24.51       39.60     15.26 o 
  -6   6   4       31.64       40.48      9.43 o 
  -5   6   4      224.93      229.62     17.87 o 
  -4   6   4     1040.14     1093.31     33.84 o 
  -3   6   4      127.00      124.31     13.68 o 
  -2   6   4      526.36      497.28     22.93 o 
  -1   6   4     1084.50     1112.63     35.58 o 
   0   6   4       50.12       53.12     14.80 o 
   1   6   4      862.88      906.39     35.31 o 
   2   6   4      675.60      775.69     33.60 o 
   3   6   4      157.50      180.07     29.38 o 
   4   6   4       62.17       60.80     10.46 o 
   5   6   4       17.98       17.38     14.93 o 
  -7   7   4       49.84       62.19     19.08 o 
  -6   7   4       78.38       84.29     15.18 o 
  -5   7   4        0.63        0.29      7.42 o 
  -4   7   4        5.89       -3.62      8.19 o 
  -3   7   4       29.26       18.45     10.55 o 
  -2   7   4      104.25      104.61     16.07 o 
  -1   7   4       16.97       10.10     10.99 o 
   0   7   4        0.16       -0.99      9.21 o 
   1   7   4       36.07       35.81     13.90 o 
   2   7   4       36.33       34.23      7.08 o 
   3   7   4        4.71        8.94      7.85 o 
   4   7   4       13.63        8.86     12.64 o 
   5   7   4        7.54        8.90      8.50 o 
  -6   8   4       28.81       36.30     13.67 o 
  -5   8   4       44.44       46.38     12.71 o 
  -4   8   4       76.82       85.36     29.03 o 
  -3   8   4       35.41       29.37     15.24 o 
  -2   8   4       80.04       62.19     14.56 o 
  -1   8   4      132.32      127.27     18.08 o 
   0   8   4      178.97      173.86     31.65 o 
   1   8   4      352.01      400.10     27.06 o 
   2   8   4       22.15       30.27      7.53 o 
   3   8   4       33.40       56.50     18.41 o 
   4   8   4      136.23      207.80     59.11 o 
  -5   9   4       51.83       60.16     15.23 o 
  -4   9   4      114.78      150.19     19.07 o 
  -3   9   4      133.70      153.39     20.20 o 
  -2   9   4      124.97      100.46     17.98 o 
  -1   9   4      158.71      192.34     21.77 o 
   0   9   4      298.39      389.52     49.76 o 
   1   9   4       85.78       98.37     20.51 o 
   2   9   4       34.10       30.49     15.53 o 
  -4  10   4       49.14       62.89     17.39 o 
  -3  10   4       16.24       27.19     14.77 o 
  -2  10   4        3.03       -2.23     10.94 o 
  -1  10   4       10.55       16.77     16.16 o 
   0  10   4       66.68       53.35     19.70 o 
   1  10   4       15.31       12.29      7.89 o 
  -2 -11   5       70.55       68.04     10.51 o 
  -1 -11   5      112.60       98.56     11.79 o 
   0 -11   5      173.77      195.16     13.89 o 
   1 -11   5      156.32      174.12     22.53 o 
   2 -11   5        7.90        2.64      6.83 o 
   3 -11   5       81.46       96.33     20.14 o 
  -3 -10   5       62.66       46.88     29.14 o 
  -2 -10   5      105.54      102.34     11.86 o 
  -1 -10   5        6.68        7.82      6.69 o 
   0 -10   5      193.67      181.29     11.80 o 
   1 -10   5       33.00       22.92      7.28 o 
   2 -10   5       35.37       25.54      6.94 o 
   3 -10   5       10.33        4.10      5.54 o 
   4 -10   5        4.91        6.08      5.49 o 
   5 -10   5        4.39        6.08      5.55 o 
  -4  -9   5        6.51        9.88      5.34 o 
  -3  -9   5       13.04        8.33      7.22 o 
  -2  -9   5      342.80      356.96     32.01 o 
  -1  -9   5      331.45      362.06     20.08 o 
   0  -9   5      202.90      179.13     11.35 o 
   1  -9   5       33.18       29.56      6.61 o 
   2  -9   5      469.55      453.09     13.55 o 
   3  -9   5       53.01       42.75      8.32 o 
   4  -9   5      138.40      109.91     17.20 o 
   5  -9   5      241.41      161.99     37.32 o 
   6  -9   5       11.99       18.85     17.41 o 
  -5  -8   5      227.95      129.00     39.73 o 
  -4  -8   5      234.21      223.80     53.50 o 
  -3  -8   5      124.72      152.49     19.35 o 
  -2  -8   5      195.51      235.88     19.07 o 
  -1  -8   5      169.49      171.51      9.15 o 
   0  -8   5      378.92      376.69     14.02 o 
   1  -8   5      520.54      471.11     12.59 o 
   2  -8   5      370.67      279.93     10.98 o 
   3  -8   5      298.92      258.88     11.50 o 
   4  -8   5      124.32      110.85     20.61 o 
   5  -8   5       18.91       12.83      3.30 o 
   6  -8   5        8.09       16.11      9.69 o 
  -6  -7   5       69.72       76.62     19.46 o 
  -5  -7   5      213.67      162.34     65.60 o 
  -4  -7   5      185.19      144.39     40.35 o 
  -3  -7   5       15.21       17.39      4.89 o 
  -2  -7   5      172.04      167.21      8.09 o 
  -1  -7   5        2.36       -2.11      3.96 o 
   0  -7   5        1.65        0.96      3.63 o 
   1  -7   5       23.54       26.23      4.88 o 
   2  -7   5       41.64       44.37      5.48 o 
   3  -7   5       45.34       38.33      5.91 o 
   4  -7   5       43.47       38.65      6.02 o 
   5  -7   5       32.74       50.46     15.41 o 
   6  -7   5        1.62        1.38      6.89 o 
   7  -7   5        0.33       -9.23     12.00 o 
  -7  -6   5        6.50        5.48      7.25 o 
  -6  -6   5      154.48      201.41     13.47 o 
  -5  -6   5        0.46        0.92      2.81 o 
  -4  -6   5      310.08      394.03     19.13 o 
  -3  -6   5       20.97       20.85      3.75 o 
  -2  -6   5      251.26      244.01      8.30 o 
  -1  -6   5     1473.18     1466.98     26.22 o 
   0  -6   5     1086.59      970.85     15.59 o 
   1  -6   5      313.18      278.38      9.08 o 
   2  -6   5       91.68       71.06      6.25 o 
   3  -6   5      391.19      375.41      9.29 o 
   4  -6   5      108.00       95.51     10.69 o 
   5  -6   5      209.26      179.33     42.68 o 
   6  -6   5       20.91       25.08     11.14 o 
   7  -6   5       10.98       12.17     10.96 o 
  -7  -5   5      134.03      222.15     17.76 o 
  -6  -5   5       52.60       65.06     14.20 o 
  -5  -5   5       26.72       24.63      6.33 o 
  -4  -5   5     1092.33     1208.52     49.61 o 
  -3  -5   5      577.64      605.55     10.30 o 
  -2  -5   5     1310.00     1289.95     15.42 o 
  -1  -5   5     2224.54     2240.32     20.78 o 
   0  -5   5     2097.32     2022.88     22.72 o 
   1  -5   5      371.25      337.98      8.09 o 
   2  -5   5       50.83       40.86      4.13 o 
   3  -5   5      625.81      569.37     11.64 o 
   4  -5   5      180.32      158.94     66.53 o 
   5  -5   5       97.48       84.02     13.51 o 
   6  -5   5       29.81       19.28     10.40 o 
   7  -5   5       13.15       27.55     11.87 o 
  -7  -4   5       19.62        8.86     11.96 o 
  -6  -4   5      126.92      157.60     12.77 o 
  -5  -4   5       61.72       66.75      9.47 o 
  -4  -4   5      160.32      160.00     12.63 o 
  -3  -4   5       36.85       44.66      4.05 o 
  -2  -4   5      106.28      116.59      4.26 o 
  -1  -4   5      282.82      263.84      6.11 o 
   0  -4   5      901.80      838.90     13.03 o 
   1  -4   5      133.59      143.69      6.89 o 
   2  -4   5       42.71       39.05      2.50 o 
   3  -4   5        4.63        5.40      5.47 o 
   4  -4   5       92.90      146.09     13.60 o 
   5  -4   5        8.88        5.98      8.40 o 
   6  -4   5       39.20       31.20     11.07 o 
   7  -4   5       26.23       27.97     11.53 o 
   8  -4   5       13.57        1.67     10.86 o 
  -8  -3   5        1.17        6.59     15.03 o 
  -7  -3   5        1.93        2.80      9.39 o 
  -6  -3   5       98.05       73.89     14.04 o 
  -5  -3   5      296.03      364.78     13.97 o 
  -4  -3   5      343.94      388.61     12.85 o 
  -3  -3   5      689.54      737.68     15.48 o 
  -2  -3   5     1134.81     1140.71     14.85 o 
  -1  -3   5     1155.17     1105.73     12.68 o 
   0  -3   5      272.85      243.95      4.77 o 
   1  -3   5     2888.76     2643.97     32.84 o 
   2  -3   5      612.73      559.45     28.73 o 
   3  -3   5     1354.91     1433.32     47.43 o 
   4  -3   5      321.98      388.50     33.58 o 
   5  -3   5      111.35      125.18     25.44 o 
   6  -3   5      124.14      198.51     27.52 o 
   7  -3   5      216.73      296.78     20.00 o 
   8  -3   5       85.83      103.91     15.53 o 
  -8  -2   5       41.89       70.37     15.26 o 
  -7  -2   5       75.69       65.03     14.20 o 
  -6  -2   5      842.28     1184.88     37.82 o 
  -5  -2   5      276.89      302.95     17.68 o 
  -4  -2   5      905.86     1009.35     27.79 o 
  -3  -2   5     3159.11     3206.57     47.39 o 
  -2  -2   5     1896.50     1761.72     16.95 o 
  -1  -2   5     3140.11     2991.06     50.46 o 
   0  -2   5       31.36       19.57      4.52 o 
   1  -2   5      408.34      263.79     29.83 o 
   2  -2   5       10.70        5.98     10.07 o 
   3  -2   5      759.16      863.95     36.00 o 
   4  -2   5       76.87       91.99     21.65 o 
   5  -2   5       96.84       84.26     22.90 o 
   6  -2   5       65.61       61.78     20.18 o 
   7  -2   5        1.80       -8.06     21.01 o 
   8  -2   5       17.92       19.15     17.53 o 
  -8  -1   5       12.16        0.70      5.99 o 
  -7  -1   5       49.82       24.19      4.19 o 
  -6  -1   5      283.07      256.86     18.76 o 
  -5  -1   5       13.04        7.63      2.56 o 
  -4  -1   5      301.76      325.66     15.71 o 
  -3  -1   5      218.67      207.56     11.89 o 
  -2  -1   5      219.70      233.44      4.59 o 
  -1  -1   5       11.83       13.28      5.08 o 
   0  -1   5     5177.47     5042.16     74.66 o 
   1  -1   5       56.87       47.51      9.17 o 
   2  -1   5      349.03      323.38     14.42 o 
   3  -1   5       35.57       51.05      5.06 o 
   4  -1   5        7.52        6.08      3.53 o 
   5  -1   5     1153.73     1355.68     58.45 o 
   6  -1   5       55.82       34.45     18.74 o 
   7  -1   5        8.37        5.00     14.27 o 
   8  -1   5       18.13        3.52     19.68 o 
  -8   0   5       14.95        8.66      3.77 o 
  -7   0   5       20.16       18.95      3.99 o 
  -6   0   5        2.96        3.47      3.20 o 
  -5   0   5      568.96      668.29     11.32 o 
  -4   0   5     1213.25     1331.16     19.08 o 
  -3   0   5      244.57      260.79      5.88 o 
  -2   0   5       65.13       67.65      5.88 o 
  -1   0   5     3240.29     2721.03     47.43 o 
   0   0   5      669.43      623.76     19.79 o 
   1   0   5      255.70      205.08     13.49 o 
   2   0   5     1862.44     1731.66     33.91 o 
   3   0   5     1493.51     1557.65     21.32 o 
   4   0   5      935.93     1032.76     17.35 o 
   5   0   5      384.99      446.75     12.12 o 
   6   0   5       81.69      103.22     19.12 o 
   7   0   5       50.13       44.71     20.21 o 
  -8   1   5       68.02       62.61     13.67 o 
  -7   1   5      172.24      217.14      7.60 o 
  -6   1   5      355.20      470.51     11.93 o 
  -5   1   5     1280.46     1568.23     26.54 o 
  -4   1   5      373.58      417.27     13.72 o 
  -3   1   5      139.93      115.61      6.68 o 
  -2   1   5       13.83       14.33      5.30 o 
  -1   1   5     2220.69     1997.78     33.83 o 
   0   1   5     1328.88     1208.66     28.92 o 
   1   1   5     3008.96     2955.63     49.49 o 
   2   1   5      718.56      778.54     24.01 o 
   3   1   5        2.71        6.93      4.76 o 
   4   1   5      115.35      121.31     13.98 o 
   5   1   5      197.36      239.21     10.67 o 
   6   1   5       73.23       56.09      7.69 o 
   7   1   5        5.80        5.07      5.06 o 
  -8   2   5       62.40       52.94     13.49 o 
  -7   2   5       85.56      120.78     11.94 o 
  -6   2   5        4.08        6.16      4.77 o 
  -5   2   5      233.77      281.64     18.09 o 
  -4   2   5      101.59       96.95      7.07 o 
  -3   2   5       20.40       13.41      4.76 o 
  -2   2   5        8.47        8.09      5.29 o 
  -1   2   5      111.01      119.98     10.64 o 
   0   2   5        7.90        0.60      6.26 o 
   1   2   5     1481.47     1573.35     35.93 o 
   2   2   5      726.96      853.91     27.37 o 
   3   2   5       13.34       14.49      5.22 o 
   4   2   5      190.43      210.65     11.22 o 
   5   2   5       25.49       32.08      7.27 o 
   6   2   5       13.69       15.66      7.68 o 
   7   2   5       19.51        9.72      6.21 o 
  -8   3   5       25.32       20.15      5.99 o 
  -7   3   5       76.81      102.25     20.99 o 
  -6   3   5       28.53       44.52     13.36 o 
  -5   3   5       11.61       12.97      4.87 o 
  -4   3   5      287.52      326.66     13.04 o 
  -3   3   5      530.59      520.63     18.68 o 
  -2   3   5      931.21      865.72     20.32 o 
  -1   3   5     7793.15     8139.98    127.95 o 
   0   3   5     1999.41     2103.56     42.69 o 
   1   3   5      302.69      262.22     18.48 o 
   2   3   5     1016.51     1038.70     35.33 o 
   3   3   5      384.30      433.33     19.65 o 
   4   3   5      665.86      811.02     25.21 o 
   5   3   5       88.05      128.08     26.57 o 
   6   3   5        1.25        6.68      6.67 o 
   7   3   5       14.73       12.12      6.99 o 
  -8   4   5        2.31       -2.82      4.08 o 
  -7   4   5       82.86      119.77     19.15 o 
  -6   4   5      273.87      373.43     21.24 o 
  -5   4   5      295.73      356.15     14.67 o 
  -4   4   5      505.50      546.41     30.61 o 
  -3   4   5      891.44      946.48     26.70 o 
  -2   4   5     1051.33     1136.14     27.69 o 
  -1   4   5      921.52      850.36     26.47 o 
   0   4   5       13.03       10.64     10.29 o 
   1   4   5      467.53      452.97     29.98 o 
   2   4   5      271.39      310.11     24.29 o 
   3   4   5       72.34       92.24     10.66 o 
   4   4   5      244.72      300.59     34.44 o 
   5   4   5        3.96        8.86      6.06 o 
   6   4   5       27.01       20.55     16.65 o 
  -8   5   5       23.25       21.88     11.77 o 
  -7   5   5       60.06       70.90     15.18 o 
  -6   5   5       87.00      105.12     11.07 o 
  -5   5   5        5.68        7.33      6.44 o 
  -4   5   5      140.49      137.46     12.25 o 
  -3   5   5       77.46       85.50     11.91 o 
  -2   5   5      358.30      437.32     20.79 o 
  -1   5   5       29.43       37.79     13.03 o 
   0   5   5       25.66       25.42     13.02 o 
   1   5   5      254.25      264.75     23.62 o 
   2   5   5       25.34       28.50     14.82 o 
   3   5   5        0.35        1.54      6.09 o 
   4   5   5        9.90       14.01      7.34 o 
   5   5   5       67.75       96.25     27.77 o 
   6   5   5        5.17       16.68      7.64 o 
  -7   6   5       24.16       30.47     15.33 o 
  -6   6   5       21.38       22.46      8.62 o 
  -5   6   5      420.58      507.70     26.19 o 
  -4   6   5      629.88      720.36     25.10 o 
  -3   6   5      107.80       97.22     13.59 o 
  -2   6   5      482.77      483.53     24.08 o 
  -1   6   5      197.08      168.36     19.05 o 
   0   6   5      435.63      444.99     21.22 o 
   1   6   5      341.94      402.92     37.17 o 
   2   6   5       84.44       90.73     17.20 o 
   3   6   5      256.10      344.05     27.91 o 
   4   6   5       35.35       47.51      9.69 o 
   5   6   5       50.07       31.96      9.24 o 
  -7   7   5       49.05      101.90     22.60 o 
  -6   7   5       19.14       34.63     11.69 o 
  -5   7   5       60.64       61.59     12.58 o 
  -4   7   5      203.23      228.09     17.96 o 
  -3   7   5      104.22      102.98     15.61 o 
  -2   7   5      165.69      205.59     31.48 o 
  -1   7   5      225.39      267.76     15.74 o 
   0   7   5      140.52      104.12     18.42 o 
   1   7   5       85.38       74.12     17.35 o 
   2   7   5      256.95      299.35     26.93 o 
   3   7   5        5.01        4.25      7.47 o 
   4   7   5        4.12       -0.04     15.05 o 
  -6   8   5       10.41       19.12     23.39 o 
  -5   8   5        6.99        7.97      9.88 o 
  -4   8   5       15.67       18.92     11.54 o 
  -3   8   5       13.92        1.69      8.56 o 
  -2   8   5       18.34       18.31     12.30 o 
  -1   8   5        6.45       -2.73     10.93 o 
   0   8   5        9.51        9.90     12.70 o 
   1   8   5       37.78       21.88     14.43 o 
   2   8   5        4.90        7.20      6.41 o 
   3   8   5       50.21       79.50     19.86 o 
  -5   9   5       30.50       44.78     15.10 o 
  -4   9   5       39.60       51.08     15.73 o 
  -3   9   5       94.59       90.41     17.79 o 
  -2   9   5       14.70       24.96     14.13 o 
  -1   9   5      191.52      207.28     35.36 o 
   0   9   5      143.13      137.30     21.34 o 
   1   9   5      106.57      117.88     22.92 o 
   2   9   5       50.67       80.78     15.30 o 
  -3  10   5       70.95       70.65     19.25 o 
  -2  10   5       30.22       32.58     16.58 o 
  -1  10   5       77.62       83.10     22.28 o 
   0  10   5      104.02      117.71     24.04 o 
  -1 -11   6       75.02       61.99     10.02 o 
   0 -11   6      136.23      115.88     15.25 o 
   1 -11   6       64.17       61.90      9.42 o 
   2 -11   6       67.05       59.56     14.97 o 
   3 -11   6       25.38       23.03      8.57 o 
  -3 -10   6       92.05      101.93     40.63 o 
  -2 -10   6       92.63       94.48     11.25 o 
  -1 -10   6       30.09       49.28     12.95 o 
   0 -10   6       18.71       10.91      6.84 o 
   1 -10   6       68.92       57.29      8.16 o 
   2 -10   6      174.81      169.43     11.70 o 
   3 -10   6      105.41      103.81      9.00 o 
   4 -10   6       14.61        9.80      6.43 o 
   5 -10   6       61.27       59.09     22.30 o 
  -4  -9   6       24.12       21.24      6.52 o 
  -3  -9   6        5.82        8.21      5.86 o 
  -2  -9   6      124.28      101.19      9.48 o 
  -1  -9   6        3.27       -0.57      4.85 o 
   0  -9   6       26.68       19.79      6.65 o 
   1  -9   6        1.53        2.87      4.61 o 
   2  -9   6       15.99       21.24      6.46 o 
   3  -9   6        4.93        5.99      4.37 o 
   4  -9   6        3.85        0.99      3.89 o 
   5  -9   6        0.17       -0.31      3.40 o 
  -5  -8   6       41.74       32.61     10.10 o 
  -4  -8   6       86.54       63.49     16.40 o 
  -3  -8   6      298.78      345.29     19.28 o 
  -2  -8   6       30.59       44.09      6.38 o 
  -1  -8   6      218.99      226.29     10.12 o 
   0  -8   6      624.42      610.93     16.36 o 
   1  -8   6      136.03      112.94      8.80 o 
   2  -8   6      671.66      605.78     27.24 o 
   3  -8   6      134.78      127.55      8.54 o 
   4  -8   6       49.54       53.97      6.17 o 
   5  -8   6       94.28       73.40     24.47 o 
   6  -8   6       73.52      124.08     14.75 o 
  -6  -7   6       78.57       83.63     65.00 o 
  -5  -7   6      116.70       29.01     15.46 o 
  -4  -7   6       30.55       42.76     13.91 o 
  -3  -7   6      290.88      357.10     11.93 o 
  -2  -7   6      206.12      226.71     10.52 o 
  -1  -7   6      595.25      596.07     13.11 o 
   0  -7   6      526.15      488.24     11.16 o 
   1  -7   6      215.12      200.25      9.05 o 
   2  -7   6      823.21      816.77     18.05 o 
   3  -7   6       83.10       86.48     11.70 o 
   4  -7   6        3.62        4.38      3.16 o 
   5  -7   6       32.43       23.16     14.29 o 
   6  -7   6       16.71       24.80     16.86 o 
   7  -7   6       22.87       30.16     13.59 o 
  -7  -6   6        1.05       -4.95      7.34 o 
  -6  -6   6        0.90        3.26      8.42 o 
  -5  -6   6        8.88        5.06      3.55 o 
  -4  -6   6        5.89        5.81      3.30 o 
  -3  -6   6       19.78       12.27      4.05 o 
  -2  -6   6       84.55      100.15      4.81 o 
  -1  -6   6       22.64       18.92      6.00 o 
   0  -6   6        0.26        0.85      4.16 o 
   1  -6   6       42.26       45.64      4.96 o 
   2  -6   6        8.65        9.74      4.05 o 
   3  -6   6       64.57       72.01      6.45 o 
   4  -6   6      188.24      153.92     85.38 o 
   5  -6   6       52.20       45.87     13.44 o 
   6  -6   6       16.31       24.74     11.54 o 
   7  -6   6        8.13       -1.29      9.16 o 
  -7  -5   6       99.50      185.85     16.94 o 
  -6  -5   6       25.95       24.55      9.67 o 
  -5  -5   6       93.26      145.34     12.85 o 
  -4  -5   6      319.22      321.26     18.33 o 
  -3  -5   6      326.17      390.35      7.73 o 
  -2  -5   6      678.82      719.41     12.93 o 
  -1  -5   6      314.15      301.79      8.00 o 
   0  -5   6     1230.58     1186.17     19.25 o 
   1  -5   6      362.31      348.68      9.83 o 
   2  -5   6      567.30      537.28      9.62 o 
   3  -5   6      135.06      135.10     72.04 o 
   4  -5   6      442.83      470.57     41.22 o 
   5  -5   6      256.42      317.39     19.61 o 
   6  -5   6       67.91       75.75     14.20 o 
   7  -5   6       20.24       46.46     17.51 o 
  -7  -4   6      112.72      159.67     20.06 o 
  -6  -4   6       48.07       56.46     10.47 o 
  -5  -4   6       46.82       61.82      9.81 o 
  -4  -4   6     1043.27     1251.92     25.55 o 
  -3  -4   6      542.22      571.68     26.01 o 
  -2  -4   6      388.91      342.97     12.78 o 
  -1  -4   6     2110.51     2130.10     23.48 o 
   0  -4   6     1037.34     1020.72     12.50 o 
   1  -4   6       40.74       47.80      4.07 o 
   2  -4   6       29.15       28.82      6.35 o 
   3  -4   6        0.77       -9.80     14.91 o 
   4  -4   6      324.34      352.77     36.04 o 
   5  -4   6       59.71       63.63     13.04 o 
   6  -4   6        0.56       -0.22      7.47 o 
   7  -4   6        7.30        6.22      9.86 o 
  -8  -3   6        2.09       -1.82     10.22 o 
  -7  -3   6       14.75        5.98     10.15 o 
  -6  -3   6        2.30        0.42      7.57 o 
  -5  -3   6       53.01       42.93     11.96 o 
  -4  -3   6      314.88      294.23     12.29 o 
  -3  -3   6        2.33        3.82      4.36 o 
  -2  -3   6       58.15       66.44      5.84 o 
  -1  -3   6      287.40      301.28      5.08 o 
   0  -3   6        1.88        4.18      3.59 o 
   1  -3   6       51.71       59.92      5.15 o 
   2  -3   6      982.74     1131.85     40.16 o 
   3  -3   6      254.58      277.81     28.20 o 
   4  -3   6        8.69       19.61     18.36 o 
   5  -3   6      109.08      133.36     27.41 o 
   6  -3   6       26.69       20.25     18.06 o 
   7  -3   6      287.44      412.46     36.72 o 
  -8  -2   6        6.14       -1.25      9.39 o 
  -7  -2   6       46.65       36.23     13.06 o 
  -6  -2   6      103.81      157.47     16.62 o 
  -5  -2   6      137.77      173.11      9.92 o 
  -4  -2   6      321.03      315.37     17.03 o 
  -3  -2   6      486.49      464.29     17.38 o 
  -2  -2   6     3861.24     4017.41     57.75 o 
  -1  -2   6       81.28       77.86      5.49 o 
   0  -2   6      247.69      262.55      7.32 o 
   1  -2   6     1127.17      933.68     42.47 o 
   2  -2   6     3720.08     3763.95     86.65 o 
   3  -2   6      706.02      792.90     24.68 o 
   4  -2   6      154.74      221.71     29.00 o 
   5  -2   6      904.64     1120.45     53.56 o 
   6  -2   6      241.98      333.65     34.26 o 
   7  -2   6       97.93       83.70     24.34 o 
  -8  -1   6       52.94       42.85     14.38 o 
  -7  -1   6      221.85      310.63     22.75 o 
  -6  -1   6      350.82      486.09     24.15 o 
  -5  -1   6      258.94      343.30     18.97 o 
  -4  -1   6      589.56      664.46     22.83 o 
  -3  -1   6     1093.58     1192.57     28.39 o 
  -2  -1   6     1229.63     1179.18     14.02 o 
  -1  -1   6      527.58      569.75     15.64 o 
   0  -1   6     1473.51     1250.51     25.74 o 
   1  -1   6      403.54      378.66     14.80 o 
   2  -1   6     1686.48     1710.56     34.53 o 
   3  -1   6      837.96      933.85     14.06 o 
   4  -1   6        0.33        0.08      3.74 o 
   5  -1   6        3.96        1.82      6.66 o 
   6  -1   6        0.27       -7.84     15.82 o 
   7  -1   6       25.21       27.26     19.76 o 
  -8   0   6        6.42        3.61      2.90 o 
  -7   0   6       56.39       49.28      4.23 o 
  -6   0   6       24.17       20.06      3.81 o 
  -5   0   6        7.18        5.97      2.53 o 
  -4   0   6       82.75       89.51      7.08 o 
  -3   0   6       79.12       84.46      6.83 o 
  -2   0   6      712.17      675.90     15.09 o 
  -1   0   6      876.89      754.53     18.91 o 
   0   0   6      542.55      513.72     16.49 o 
   1   0   6      852.71      806.02     22.67 o 
   2   0   6       11.86        3.73      7.59 o 
   3   0   6     1100.37     1273.79     22.32 o 
   4   0   6      962.43     1166.31     19.28 o 
   5   0   6       14.89       15.22      4.52 o 
   6   0   6       72.21       54.36     10.90 o 
   7   0   6       17.77        1.10     13.82 o 
  -8   1   6      113.83       89.25     11.78 o 
  -7   1   6       14.03       12.83      4.27 o 
  -6   1   6      270.96      313.97     31.12 o 
  -5   1   6      455.44      550.35     15.12 o 
  -4   1   6       60.08       64.89      5.61 o 
  -3   1   6        2.76        5.46      4.57 o 
  -2   1   6      706.64      660.15     16.24 o 
  -1   1   6     3784.03     3545.82     56.65 o 
   0   1   6     1891.14     1757.35     34.28 o 
   1   1   6     2883.46     3069.45     54.62 o 
   2   1   6     1523.98     1645.06     38.02 o 
   3   1   6      595.23      607.53     18.67 o 
   4   1   6      170.08      186.74      9.32 o 
   5   1   6      370.62      450.98     12.02 o 
   6   1   6       51.10       44.48      7.37 o 
   7   1   6       16.71       10.87      4.71 o 
  -8   2   6      185.20      215.40     10.66 o 
  -7   2   6       16.51       25.57      5.65 o 
  -6   2   6        6.64       12.31      6.58 o 
  -5   2   6       39.55       49.92     10.28 o 
  -4   2   6     1294.66     1396.43     58.96 o 
  -3   2   6       20.40       16.07      7.05 o 
  -2   2   6       14.23        6.34      5.67 o 
  -1   2   6     1104.03      999.00     24.89 o 
   0   2   6      435.67      463.02     20.48 o 
   1   2   6      302.23      239.14     18.03 o 
   2   2   6        5.40        8.69     10.61 o 
   3   2   6       89.11       78.84     11.88 o 
   4   2   6        9.53        8.87      4.79 o 
   5   2   6      166.46      113.29     17.91 o 
   6   2   6        0.27        2.20      4.43 o 
   7   2   6        3.80       10.36      8.69 o 
  -8   3   6        0.25        1.36      4.35 o 
  -7   3   6      123.74      146.52     13.27 o 
  -6   3   6       66.45       82.48     12.04 o 
  -5   3   6       12.02        8.01      5.25 o 
  -4   3   6       76.11       86.68     11.41 o 
  -3   3   6      556.64      564.02     19.33 o 
  -2   3   6     1085.95     1127.64     44.74 o 
  -1   3   6       17.83       10.41      8.35 o 
   0   3   6      390.02      423.35     21.12 o 
   1   3   6       48.77       37.41     13.78 o 
   2   3   6       78.50       85.25     17.92 o 
   3   3   6       94.85       80.77     11.13 o 
   4   3   6       61.41       84.30     13.71 o 
   5   3   6        3.05       -3.70      5.69 o 
   6   3   6       63.47       74.90     23.84 o 
  -8   4   6        4.28        5.61      7.83 o 
  -7   4   6       30.03       40.58     11.89 o 
  -6   4   6      146.15      186.42     14.59 o 
  -5   4   6       65.65       92.40     10.91 o 
  -4   4   6        1.99        4.49      6.23 o 
  -3   4   6     1301.77     1396.20     46.54 o 
  -2   4   6     1154.54     1249.29     31.81 o 
  -1   4   6      244.21      220.40     18.17 o 
   0   4   6      569.69      570.44     27.58 o 
   1   4   6      240.06      268.21     23.49 o 
   2   4   6      395.84      474.76     29.63 o 
   3   4   6      485.03      503.25     32.15 o 
   4   4   6      151.22      198.89     42.32 o 
   5   4   6      101.28      125.43     34.42 o 
   6   4   6       68.37       26.87     13.97 o 
  -8   5   6       18.96        9.77     11.09 o 
  -7   5   6      173.17      243.10     22.14 o 
  -6   5   6       58.56       74.62     12.26 o 
  -5   5   6       10.12        8.15      6.95 o 
  -4   5   6      102.45      115.10     12.50 o 
  -3   5   6      651.65      664.20     24.38 o 
  -2   5   6      184.40      213.32     18.33 o 
  -1   5   6      577.74      628.34     35.66 o 
   0   5   6       18.13       19.86     13.44 o 
   1   5   6      424.46      482.21     22.60 o 
   2   5   6      361.71      436.97     30.98 o 
   3   5   6       55.16       99.04     24.59 o 
   4   5   6       11.20       15.50      7.59 o 
   5   5   6        2.86       -3.68      6.25 o 
  -7   6   6       30.33       83.51     26.35 o 
  -6   6   6        0.06        3.19      6.75 o 
  -5   6   6       31.96       30.28     10.77 o 
  -4   6   6        0.04       -2.22      7.32 o 
  -3   6   6        0.64        7.55      9.02 o 
  -2   6   6       45.18       38.50     13.03 o 
  -1   6   6       40.96       58.94     15.76 o 
   0   6   6       77.74       85.74     18.29 o 
   1   6   6        1.46       16.74     13.43 o 
   2   6   6      133.58      115.27     28.62 o 
   3   6   6      127.17      192.46     42.33 o 
   4   6   6       30.81       54.89     15.84 o 
   5   6   6       68.83      124.85     36.35 o 
  -7   7   6        0.92        5.36      8.13 o 
  -6   7   6       43.73       60.50     14.83 o 
  -5   7   6      239.79      257.38     18.76 o 
  -4   7   6      143.44      182.98     63.63 o 
  -3   7   6       90.38       86.07     14.80 o 
  -2   7   6      367.29      420.08     25.12 o 
  -1   7   6      142.76      163.54     21.44 o 
   0   7   6      290.59      394.05     26.93 o 
   1   7   6      326.61      426.25     28.92 o 
   2   7   6      145.19      139.61     23.49 o 
   3   7   6       66.13      116.53     32.54 o 
   4   7   6      121.61       46.12     23.79 o 
  -6   8   6       34.23       42.01     13.27 o 
  -5   8   6      107.07      109.51     16.84 o 
  -4   8   6       20.87       33.50     13.67 o 
  -3   8   6      154.31      216.92     31.31 o 
  -2   8   6      205.96      213.21     21.83 o 
  -1   8   6       12.09       12.63     12.84 o 
   0   8   6       34.16       34.25     17.30 o 
   1   8   6       29.97       28.19     15.56 o 
   2   8   6       22.78       16.35      7.15 o 
   3   8   6        0.10        3.07      8.26 o 
  -4   9   6        0.06        1.23     10.32 o 
  -3   9   6        1.28        1.52     10.36 o 
  -2   9   6       12.99       18.08     14.05 o 
  -1   9   6       36.42       35.49     17.03 o 
   0   9   6       16.33        8.04     13.34 o 
   1   9   6       36.40       32.36     17.49 o 
  -1 -11   7        1.04        7.62      6.98 o 
   0 -11   7       59.01       43.24      9.80 o 
   1 -11   7       99.91       79.45     18.08 o 
   2 -11   7        0.91        3.72      7.78 o 
   3 -11   7       26.32       13.85      8.48 o 
  -3 -10   7       60.07       52.48      7.83 o 
  -2 -10   7      141.34      154.66     21.16 o 
  -1 -10   7      426.15      478.32     48.70 o 
   0 -10   7       59.38       63.33     10.29 o 
   1 -10   7       59.59       53.30     12.36 o 
   2 -10   7      300.42      309.29     16.39 o 
   3 -10   7      107.00       85.89     24.45 o 
   4 -10   7       45.51       35.80     15.97 o 
  -4  -9   7       69.28       70.43     26.57 o 
  -3  -9   7       93.84       99.13     24.63 o 
  -2  -9   7       89.76       90.34     10.64 o 
  -1  -9   7       67.72       74.24     11.16 o 
   0  -9   7       69.94       72.60      8.97 o 
   1  -9   7        5.59        3.42      5.12 o 
   2  -9   7      283.92      258.07     13.20 o 
   3  -9   7       16.46       14.93      5.98 o 
   4  -9   7        0.08        1.37      3.93 o 
   5  -9   7        1.74      -11.72      9.63 o 
  -5  -8   7        0.62        8.56     13.40 o 
  -4  -8   7       20.20       12.33      6.22 o 
  -3  -8   7       61.37       51.97      8.61 o 
  -2  -8   7        2.72        0.38      3.90 o 
  -1  -8   7       84.18       90.61     12.08 o 
   0  -8   7        0.36       -4.23      6.40 o 
   1  -8   7      368.10      365.57     12.43 o 
   2  -8   7        4.17        1.59      3.80 o 
   3  -8   7       36.88       30.49      5.59 o 
   4  -8   7      141.28      146.89     34.45 o 
   5  -8   7       15.00       13.98     12.19 o 
   6  -8   7       72.23      106.79     34.07 o 
  -6  -7   7       50.86       47.65     10.77 o 
  -5  -7   7      190.75      294.66     15.78 o 
  -4  -7   7      226.22      249.69     42.28 o 
  -3  -7   7      192.87      252.88     15.71 o 
  -2  -7   7      105.85      116.45      6.83 o 
  -1  -7   7      641.89      658.86     17.78 o 
   0  -7   7      571.32      566.45     18.15 o 
   1  -7   7     1142.58     1136.98     29.24 o 
   2  -7   7       10.66       14.34      4.91 o 
   3  -7   7      243.52      241.65      7.65 o 
   4  -7   7      233.83      200.32    113.96 o 
   5  -7   7       30.00       41.04     13.11 o 
   6  -7   7       76.39       73.57     15.84 o 
  -6  -6   7      103.23      164.08     44.76 o 
  -5  -6   7       80.48       82.97     21.46 o 
  -4  -6   7      307.31      359.47     45.25 o 
  -3  -6   7      171.31      194.63      9.27 o 
  -2  -6   7      476.43      512.04     12.36 o 
  -1  -6   7     1036.98     1081.85     14.76 o 
   0  -6   7      294.75      283.32      9.37 o 
   1  -6   7      188.94      191.68      8.48 o 
   2  -6   7        6.96        9.55      4.41 o 
   3  -6   7       57.82       31.09     25.55 o 
   4  -6   7       33.04       33.96     11.70 o 
   5  -6   7       15.71       24.10     11.79 o 
   6  -6   7        5.57        2.99      9.91 o 
   7  -6   7        0.11       14.23     21.12 o 
  -7  -5   7        1.93       -1.74     11.39 o 
  -6  -5   7       23.44       22.27      9.76 o 
  -5  -5   7       18.05       30.97      9.28 o 
  -4  -5   7      117.58      138.46     11.54 o 
  -3  -5   7        1.70        2.94      3.57 o 
  -2  -5   7       78.79      100.60      6.09 o 
  -1  -5   7      140.44      138.63      6.09 o 
   0  -5   7       76.34       85.09      4.93 o 
   1  -5   7      215.96      226.65      7.60 o 
   2  -5   7      618.33      639.79     60.41 o 
   3  -5   7      201.09      228.66     15.83 o 
   4  -5   7      430.68      492.92     32.02 o 
   5  -5   7      119.87      165.08     16.80 o 
   6  -5   7       42.05       42.96     13.22 o 
   7  -5   7       10.53       10.17     11.31 o 
  -7  -4   7       51.95       27.86     14.61 o 
  -6  -4   7        5.02        6.62     10.75 o 
  -5  -4   7      950.69     1266.35     30.14 o 
  -4  -4   7      119.50      162.38     11.19 o 
  -3  -4   7     1042.14     1143.81     14.50 o 
  -2  -4   7     2234.28     2321.46     82.89 o 
  -1  -4   7      622.21      598.57      9.67 o 
   0  -4   7     1365.64     1456.69     23.33 o 
   1  -4   7     1387.11     1551.53     24.02 o 
   2  -4   7       52.39       55.65     17.68 o 
   3  -4   7      147.86      193.63     28.85 o 
   4  -4   7      937.01     1140.10     57.31 o 
   5  -4   7      135.08      212.17     31.87 o 
   6  -4   7       56.63       49.67     23.17 o 
   7  -4   7       38.77       39.31     13.61 o 
  -8  -3   7       61.31       57.50     18.06 o 
  -7  -3   7      127.02      164.48     19.12 o 
  -6  -3   7      254.09      372.60     24.19 o 
  -5  -3   7     1093.57     1401.37     42.51 o 
  -4  -3   7       56.40       74.54     12.26 o 
  -3  -3   7      586.74      652.19     21.96 o 
  -2  -3   7      648.97      688.52      9.15 o 
  -1  -3   7      482.02      466.63     11.25 o 
   0  -3   7        7.55       12.27      4.28 o 
   1  -3   7      895.90      993.27     38.29 o 
   2  -3   7       77.57      109.17     19.53 o 
   3  -3   7        1.99        4.77     14.50 o 
   4  -3   7       53.68       49.51     22.11 o 
   5  -3   7       24.84       17.94     18.85 o 
   6  -3   7       37.14       28.09     19.72 o 
   7  -3   7       71.06      119.85     28.24 o 
  -8  -2   7        9.96        3.48     10.71 o 
  -7  -2   7        0.06      -10.26     10.49 o 
  -6  -2   7        3.50        7.76      9.96 o 
  -5  -2   7        8.27       11.58      9.58 o 
  -4  -2   7      247.14      292.20     17.07 o 
  -3  -2   7      119.00      156.68     12.00 o 
  -2  -2   7      766.74      822.24     14.14 o 
  -1  -2   7      513.88      510.61     11.03 o 
   0  -2   7      638.72      543.53     14.01 o 
   1  -2   7      762.62      658.81     19.26 o 
   2  -2   7      969.66      981.03     21.16 o 
   3  -2   7      932.91     1009.16     44.90 o 
   4  -2   7      182.12      164.06     27.97 o 
   5  -2   7      256.10      309.57     35.51 o 
   6  -2   7      293.07      381.76     37.85 o 
   7  -2   7        1.84        3.03     15.41 o 
  -8  -1   7       65.43       44.48     15.37 o 
  -7  -1   7       57.54       39.67     13.89 o 
  -6  -1   7      153.97      206.57     18.17 o 
  -5  -1   7      291.32      374.65     20.90 o 
  -4  -1   7      971.78     1176.67     32.71 o 
  -3  -1   7     1570.19     1423.65     78.74 o 
  -2  -1   7        5.46        6.21      4.18 o 
  -1  -1   7        3.99       12.18      5.74 o 
   0  -1   7     2505.08     2347.34     37.32 o 
   1  -1   7      898.81      919.29     23.46 o 
   2  -1   7     3027.33     3079.60     55.51 o 
   3  -1   7      486.20      553.96     12.24 o 
   4  -1   7      177.02      191.95      8.37 o 
   5  -1   7       38.58       37.02      8.20 o 
   6  -1   7       20.46        4.32     15.82 o 
   7  -1   7       24.63       10.90     18.21 o 
  -8   0   7       33.84       23.77     13.29 o 
  -7   0   7      146.52      160.39     19.50 o 
  -6   0   7       42.45       53.27      5.25 o 
  -5   0   7      302.40      383.98     12.37 o 
  -4   0   7        5.19        6.66      2.51 o 
  -3   0   7       54.43       77.71      8.14 o 
  -2   0   7      915.74      926.28     34.09 o 
  -1   0   7       71.68       85.77     11.36 o 
   0   0   7      116.79       99.92     16.79 o 
   1   0   7       20.88       32.34     12.89 o 
   2   0   7      331.59      417.29     20.97 o 
   3   0   7       33.43       53.51      4.87 o 
   4   0   7        8.51       18.80      4.41 o 
   5   0   7        2.04       -1.79      3.18 o 
   6   0   7        3.32       -2.17      3.33 o 
   7   0   7        1.56       18.81     19.76 o 
  -8   1   7        0.40        0.73      2.96 o 
  -7   1   7       21.39       23.67      4.58 o 
  -6   1   7       55.91       53.52      7.50 o 
  -5   1   7      161.11      212.93     19.53 o 
  -4   1   7        5.98        9.53      4.62 o 
  -3   1   7       40.94       54.52      6.12 o 
  -2   1   7      231.93      220.16     10.48 o 
  -1   1   7      977.66     1001.44     23.89 o 
   0   1   7     1953.32     1921.78     38.96 o 
   1   1   7     1671.00     1849.89     40.64 o 
   2   1   7        5.64        6.47      9.82 o 
   3   1   7       67.01       72.80     16.65 o 
   4   1   7      259.38      336.91      9.90 o 
   5   1   7       44.22       48.35      6.72 o 
   6   1   7       31.22       13.90      7.03 o 
   7   1   7       36.24        7.17     10.98 o 
  -8   2   7       11.60       12.74      5.27 o 
  -7   2   7       30.46       29.28      7.91 o 
  -6   2   7       70.63      100.84     14.54 o 
  -5   2   7       73.67       94.76     16.30 o 
  -4   2   7      635.13      748.54     17.72 o 
  -3   2   7      576.06      639.22     19.03 o 
  -2   2   7     1376.87     1344.12     27.80 o 
  -1   2   7     1677.23     1740.95     41.39 o 
   0   2   7     2728.06     2911.79     55.92 o 
   1   2   7      996.83     1066.44     34.14 o 
   2   2   7       81.67       69.79     17.00 o 
   3   2   7      241.09      235.19     22.75 o 
   4   2   7      417.03      567.45     32.21 o 
   5   2   7       67.10       83.79     15.60 o 
   6   2   7       19.35       14.50      7.91 o 
  -8   3   7        4.79        3.64      3.24 o 
  -7   3   7        0.42       -1.05      5.25 o 
  -6   3   7      194.59      240.09     37.68 o 
  -5   3   7      489.00      595.44     56.74 o 
  -4   3   7      384.27      451.39     17.54 o 
  -3   3   7        2.39        5.17      6.29 o 
  -2   3   7      251.68      289.56     16.98 o 
  -1   3   7      158.98      164.68     16.11 o 
   0   3   7      519.36      548.48     37.34 o 
   1   3   7      148.04      151.91     20.86 o 
   2   3   7        6.80        6.80     12.50 o 
   3   3   7        4.59       -0.32      4.57 o 
   4   3   7       34.22       41.51      7.51 o 
   5   3   7       20.36       26.26      6.65 o 
   6   3   7       20.98        5.29     17.25 o 
  -8   4   7        1.25        7.12      7.11 o 
  -7   4   7        1.59       13.40     10.45 o 
  -6   4   7        1.68       -1.10      4.89 o 
  -5   4   7        0.14        6.59      5.98 o 
  -4   4   7      219.34      263.38     14.68 o 
  -3   4   7      666.37      771.44     25.14 o 
  -2   4   7      268.12      272.24     18.74 o 
  -1   4   7      268.38      294.32     21.90 o 
   0   4   7       73.87       72.63     16.94 o 
   1   4   7      344.17      368.09     27.04 o 
   2   4   7      307.52      339.96     42.81 o 
   3   4   7      150.39      187.36     27.54 o 
   4   4   7       75.13       97.83     21.60 o 
   5   4   7       94.35       62.34     16.70 o 
  -7   5   7      117.55      207.14     22.22 o 
  -6   5   7       70.33      104.97     17.85 o 
  -5   5   7      333.38      456.03     38.76 o 
  -4   5   7      351.94      397.24     27.75 o 
  -3   5   7      575.72      687.58     26.63 o 
  -2   5   7     1227.11     1441.31     40.27 o 
  -1   5   7      130.69      131.34     18.51 o 
   0   5   7      393.50      429.04     28.06 o 
   1   5   7      508.35      659.17     34.51 o 
   2   5   7       12.31       19.29     14.40 o 
   3   5   7      121.46      117.81     10.46 o 
   4   5   7       21.75       38.36     11.17 o 
   5   5   7       33.01      -19.79     31.84 o 
  -7   6   7       45.01       74.52     36.79 o 
  -6   6   7       33.06       38.52     10.30 o 
  -5   6   7       26.28       45.30     11.67 o 
  -4   6   7       25.80       34.33     13.40 o 
  -3   6   7      109.53      127.89     15.89 o 
  -2   6   7      153.48      184.61     20.08 o 
  -1   6   7        9.79       12.29     12.00 o 
   0   6   7       64.17       62.80     12.59 o 
   1   6   7       17.78       17.60     13.83 o 
   2   6   7       34.29       23.82     15.99 o 
   3   6   7       21.30       13.80      6.44 o 
   4   6   7       16.91       19.09     14.32 o 
  -6   7   7       15.76       16.22     16.30 o 
  -5   7   7       45.76       52.22     13.22 o 
  -4   7   7       50.72       63.12     18.45 o 
  -3   7   7      113.51      103.26     16.74 o 
  -2   7   7        2.22       -1.14      8.97 o 
  -1   7   7       90.37       68.48     16.76 o 
   0   7   7       90.65       82.25     18.15 o 
   1   7   7       56.86       88.26     27.92 o 
   2   7   7       81.61       86.56     19.73 o 
   3   7   7      111.05       44.84     27.24 o 
  -5   8   7      139.85      195.57     37.27 o 
  -4   8   7       59.62       52.08     34.13 o 
  -3   8   7       80.35       83.12     16.95 o 
  -2   8   7       29.63       28.57     14.60 o 
  -1   8   7       89.56       84.41     34.35 o 
   0   8   7       82.45       96.24     23.53 o 
   1   8   7      121.94      123.27     31.85 o 
   2   8   7      109.20      101.04     21.80 o 
  -4   9   7        9.87        7.27     12.82 o 
  -3   9   7       39.82       44.97     17.49 o 
  -2   9   7        2.51        4.94     12.68 o 
  -1   9   7       13.37       10.27     14.00 o 
   0   9   7        2.22        6.03     10.46 o 
  -1 -11   8       23.96       29.13     13.19 o 
   0 -11   8       28.73       27.84     10.47 o 
   1 -11   8        0.42       -7.61      7.63 o 
   2 -11   8        0.08       -1.86      6.37 o 
  -3 -10   8        1.05        0.76      7.69 o 
  -2 -10   8      190.57      223.42     17.45 o 
  -1 -10   8        3.60        2.82      6.81 o 
   0 -10   8       10.72        7.00      7.33 o 
   1 -10   8      169.02      176.51     11.48 o 
   2 -10   8       25.64       30.97      8.41 o 
   3 -10   8        8.14        4.87      5.49 o 
   4 -10   8       30.48       14.95     16.32 o 
  -4  -9   8       38.31       34.25     14.57 o 
  -3  -9   8      140.47      193.37     15.14 o 
  -2  -9   8      475.04      630.43     31.80 o 
  -1  -9   8       22.25       19.90      7.41 o 
   0  -9   8       30.89       36.30      7.53 o 
   1  -9   8      466.98      454.40     14.92 o 
   2  -9   8      183.91      170.70      9.03 o 
   3  -9   8      107.62       93.78     11.64 o 
   4  -9   8       43.19       30.51     14.16 o 
   5  -9   8       29.25       27.40     11.28 o 
  -5  -8   8       13.75       10.37     10.47 o 
  -4  -8   8       41.10       36.38     15.13 o 
  -3  -8   8      138.42      189.10     17.87 o 
  -2  -8   8      212.37      292.20     15.04 o 
  -1  -8   8        5.20       10.90      5.83 o 
   0  -8   8        4.88        2.54      4.56 o 
   1  -8   8      298.12      284.00     12.80 o 
   2  -8   8       84.13       82.38      7.60 o 
   3  -8   8       15.59       14.71      4.23 o 
   4  -8   8        1.61       -0.05      5.63 o 
   5  -8   8        7.84        7.30     10.92 o 
   6  -8   8       24.22       23.40     13.77 o 
  -6  -7   8        6.46        0.05      7.87 o 
  -5  -7   8       21.78       21.31     14.93 o 
  -4  -7   8       71.44       54.98      8.36 o 
  -3  -7   8        2.36        3.94      5.21 o 
  -2  -7   8       19.06       18.27      4.76 o 
  -1  -7   8      249.80      292.05     12.44 o 
   0  -7   8      272.06      268.52     15.90 o 
   1  -7   8       70.90       77.23      9.82 o 
   2  -7   8      117.22      124.22      8.50 o 
   3  -7   8      393.89      391.59      9.24 o 
   4  -7   8      173.21      216.33     36.61 o 
   5  -7   8      142.48      193.66     19.22 o 
   6  -7   8        7.45       25.89     16.20 o 
  -6  -6   8      140.71      246.88     22.90 o 
  -5  -6   8      294.52      461.02     21.01 o 
  -4  -6   8      351.55      515.36     25.57 o 
  -3  -6   8      240.80      312.47     17.03 o 
  -2  -6   8      441.55      507.65     10.86 o 
  -1  -6   8      481.58      503.29     10.49 o 
   0  -6   8      622.06      655.22     15.36 o 
   1  -6   8      443.41      483.29     12.30 o 
   2  -6   8       44.27       44.39      7.67 o 
   3  -6   8      224.58      288.72     18.14 o 
   4  -6   8        2.32        8.12      9.51 o 
   5  -6   8        4.84        9.03     10.62 o 
   6  -6   8      114.69      185.82     25.02 o 
  -7  -5   8       32.18       27.97     16.85 o 
  -6  -5   8       46.07       42.81     15.90 o 
  -5  -5   8      201.10      287.80     16.92 o 
  -4  -5   8      317.02      408.38     16.69 o 
  -3  -5   8        8.81        6.54      2.56 o 
  -2  -5   8       29.99       28.71      4.63 o 
  -1  -5   8      115.56      119.22      5.50 o 
   0  -5   8        2.54        2.40      2.33 o 
   1  -5   8        2.22        1.88      2.37 o 
   2  -5   8      274.09      294.30     15.91 o 
   3  -5   8      184.40      188.63     16.18 o 
   4  -5   8       38.40       29.35     11.72 o 
   5  -5   8        8.13       15.69     11.48 o 
   6  -5   8        0.86        3.10      9.90 o 
   7  -5   8        6.35        8.06     19.80 o 
  -7  -4   8        7.30        9.12     13.17 o 
  -6  -4   8      119.43      146.42     19.76 o 
  -5  -4   8       18.41       14.95     11.66 o 
  -4  -4   8        1.25        1.10      7.50 o 
  -3  -4   8      364.10      415.59     13.83 o 
  -2  -4   8      217.04      233.34      6.00 o 
  -1  -4   8      477.06      552.40      9.35 o 
   0  -4   8      262.05      282.16     10.38 o 
   1  -4   8      325.79      345.71     12.91 o 
   2  -4   8        6.78        3.14     13.36 o 
   3  -4   8      184.51      210.66     30.85 o 
   4  -4   8      316.36      419.69     40.20 o 
   5  -4   8      274.52      423.06     39.71 o 
   6  -4   8       48.12       45.80     23.58 o 
   7  -4   8       52.36       73.73     20.71 o 
  -8  -3   8       50.88       38.88     17.11 o 
  -7  -3   8      285.50      428.66     28.85 o 
  -6  -3   8      390.64      554.68     30.21 o 
  -5  -3   8       17.13        5.19      9.73 o 
  -4  -3   8      103.10      137.75     14.65 o 
  -3  -3   8     1110.23     1213.20     33.58 o 
  -2  -3   8      293.63      330.51      6.66 o 
  -1  -3   8      532.65      498.38     10.92 o 
   0  -3   8      639.64      741.60     30.02 o 
   1  -3   8      290.01      238.70     13.21 o 
   2  -3   8     1031.16     1234.78     48.26 o 
   3  -3   8      790.31      951.81     49.78 o 
   4  -3   8      331.79      420.11     38.73 o 
   5  -3   8       80.94      105.77     26.01 o 
   6  -3   8       10.90       15.60     19.50 o 
   7  -3   8       17.89       15.29     20.10 o 
  -8  -2   8       82.40       59.39     18.51 o 
  -7  -2   8        1.35        2.65      9.54 o 
  -6  -2   8       21.94       21.88     11.96 o 
  -5  -2   8      115.16      162.17     16.77 o 
  -4  -2   8       14.13       17.00      9.31 o 
  -3  -2   8       98.61      120.26     11.70 o 
  -2  -2   8      103.42       95.12      6.87 o 
  -1  -2   8      564.02      630.39     15.75 o 
   0  -2   8      289.74      300.93     14.15 o 
   1  -2   8     1005.55     1135.57     27.40 o 
   2  -2   8      182.67      169.14     16.06 o 
   3  -2   8        1.90       -2.88      6.77 o 
   4  -2   8        6.41        0.27      6.96 o 
   5  -2   8        0.12        4.66     15.94 o 
   6  -2   8        0.16        0.91     14.69 o 
   7  -2   8        2.58      -36.06     24.04 o 
  -8  -1   8       11.14        4.92     11.58 o 
  -7  -1   8       21.75       18.55     12.04 o 
  -6  -1   8        1.68       -7.00     10.07 o 
  -5  -1   8      130.66      145.36     16.32 o 
  -4  -1   8      247.86      293.33     17.56 o 
  -3  -1   8      171.22      151.91      7.70 o 
  -2  -1   8       95.33      112.84      7.34 o 
  -1  -1   8      598.96      558.25     16.85 o 
   0  -1   8      738.97      779.72     20.50 o 
   1  -1   8     1535.03     1621.91     34.70 o 
   2  -1   8      904.08      883.61     29.82 o 
   3  -1   8      318.78      412.92     18.45 o 
   4  -1   8      242.07      325.84      8.05 o 
   5  -1   8        3.01        1.12      2.22 o 
   6  -1   8      154.24      120.68     29.60 o 
   7  -1   8       52.43       62.35     25.70 o 
  -8   0   8        2.52       -2.12     10.56 o 
  -7   0   8      110.91      163.38     19.31 o 
  -6   0   8       73.83      148.09     17.38 o 
  -5   0   8      233.65      305.60     13.87 o 
  -4   0   8      157.11      158.52      6.51 o 
  -3   0   8      354.63      333.11     26.97 o 
  -2   0   8      501.57      502.71     22.01 o 
  -1   0   8     2635.22     2895.59     46.56 o 
   0   0   8      437.67      384.53     16.98 o 
   1   0   8     1283.79     1291.21     32.45 o 
   2   0   8      660.87      730.98     38.95 o 
   3   0   8      544.18      628.50     30.47 o 
   4   0   8      211.66      283.26      9.33 o 
   5   0   8        0.95        0.19      3.13 o 
   6   0   8      106.99       79.78      6.84 o 
   7   0   8        5.78       -6.09     18.17 o 
  -8   1   8       46.83       30.47     14.76 o 
  -7   1   8        4.31        8.99      3.60 o 
  -6   1   8        1.16        1.59      4.81 o 
  -5   1   8       10.21       11.22      4.29 o 
  -4   1   8       94.47      102.44      9.97 o 
  -3   1   8      240.52      264.81     11.52 o 
  -2   1   8       51.52       34.27      8.94 o 
  -1   1   8       32.55       31.22     10.70 o 
   0   1   8      197.96      186.72     15.97 o 
   1   1   8      254.25      285.23     21.71 o 
   2   1   8       91.50       81.10     17.02 o 
   3   1   8        5.08        5.05     11.27 o 
   4   1   8       19.67       18.67      5.95 o 
   5   1   8       87.91      103.57     14.96 o 
   6   1   8        0.87       -0.79      4.02 o 
  -8   2   8        1.41        2.16      3.79 o 
  -7   2   8       74.08      102.47     35.77 o 
  -6   2   8       56.11       67.57     13.74 o 
  -5   2   8       71.48       85.50      7.78 o 
  -4   2   8      214.05      245.97     12.73 o 
  -3   2   8      152.17      156.18     14.87 o 
  -2   2   8     1037.63     1070.49     30.68 o 
  -1   2   8      445.09      448.26     20.71 o 
   0   2   8      815.40      890.72     32.09 o 
   1   2   8      232.59      269.44     23.53 o 
   2   2   8      244.36      308.08     25.64 o 
   3   2   8      179.11      193.81     60.34 o 
   4   2   8      105.33      150.49     26.16 o 
   5   2   8      116.26      170.65     36.09 o 
   6   2   8       39.82       34.28      7.89 o 
  -8   3   8        4.20       10.18      8.01 o 
  -7   3   8       82.32      102.66     18.40 o 
  -6   3   8      139.36      176.65     35.22 o 
  -5   3   8      237.61      266.85     23.68 o 
  -4   3   8       51.32       56.98     11.59 o 
  -3   3   8      565.53      669.67     45.60 o 
  -2   3   8      878.50      927.99     29.05 o 
  -1   3   8      188.52      218.51     20.57 o 
   0   3   8     1326.72     1552.74     46.16 o 
   1   3   8      146.49      144.51     26.16 o 
   2   3   8       21.99       20.70     14.99 o 
   3   3   8       61.17       55.99     17.15 o 
   4   3   8       70.07       97.48     20.59 o 
   5   3   8       15.12       18.47      6.64 o 
   6   3   8       11.54       10.78      6.08 o 
  -7   4   8       34.93       38.38     17.38 o 
  -6   4   8        9.38       13.01      7.69 o 
  -5   4   8       23.36       29.32      7.81 o 
  -4   4   8        0.15       -3.86      6.61 o 
  -3   4   8       98.53       91.87     15.83 o 
  -2   4   8       27.28       25.29     13.89 o 
  -1   4   8       12.80        7.77     10.92 o 
   0   4   8       64.33       70.59     17.27 o 
   1   4   8        4.09       -2.84      8.55 o 
   2   4   8       11.37        2.54     11.54 o 
   3   4   8       39.18       11.51     14.04 o 
   4   4   8       11.99       11.09      8.57 o 
   5   4   8       17.26       22.39      9.36 o 
  -7   5   8        0.17       -3.67      6.36 o 
  -6   5   8       61.12       80.11     10.28 o 
  -5   5   8       11.46        5.10      7.21 o 
  -4   5   8      173.72      190.77     37.17 o 
  -3   5   8      156.44      176.17     20.37 o 
  -2   5   8       76.67       84.37     15.82 o 
  -1   5   8      488.27      576.53     29.90 o 
   0   5   8        1.60       -4.70     11.41 o 
   1   5   8        2.93       -8.18     12.66 o 
   2   5   8      328.83      385.21     29.27 o 
   3   5   8      248.70      342.73     28.63 o 
   4   5   8       31.94       53.85     25.72 o 
  -7   6   8       29.99       32.49     12.76 o 
  -6   6   8      104.52      124.16     13.45 o 
  -5   6   8       67.98       64.66     13.19 o 
  -4   6   8      196.32      249.31     31.38 o 
  -3   6   8      111.67      121.45     16.85 o 
  -2   6   8       81.97       69.94     15.63 o 
  -1   6   8      199.40      189.12     45.46 o 
   0   6   8       32.18       49.95     16.62 o 
   1   6   8       87.86       74.26     18.53 o 
   2   6   8      172.48      159.74     31.80 o 
   3   6   8       33.32       39.70     12.34 o 
   4   6   8       30.19       35.31     13.16 o 
  -6   7   8        2.66       13.50     11.68 o 
  -5   7   8        0.97       14.44     10.54 o 
  -4   7   8        0.06        6.72      9.93 o 
  -3   7   8        0.93       -3.75     10.38 o 
  -2   7   8      134.03       78.13     25.27 o 
  -1   7   8       21.26        7.42     12.32 o 
   0   7   8       15.76        8.86      9.08 o 
   1   7   8       38.17       13.35     13.71 o 
   2   7   8        9.33        1.62     11.66 o 
   3   7   8       20.66       33.45     12.73 o 
  -5   8   8       26.64       24.42     12.91 o 
  -4   8   8        7.95        6.83     11.02 o 
  -3   8   8        1.17        8.77     12.16 o 
  -2   8   8       23.81       28.07     15.38 o 
  -1   8   8      207.61      214.95    112.62 o 
   0   8   8       86.29       82.34     32.80 o 
   1   8   8      129.08      127.89     23.10 o 
  -2   9   8       10.92        5.45     13.70 o 
  -1   9   8       37.46       39.72     17.99 o 
  -1 -11   9      211.70      260.90     19.65 o 
   0 -11   9      163.27      188.75     16.37 o 
   1 -11   9       19.94       25.55      8.03 o 
   2 -11   9       28.23       23.33     11.32 o 
  -3 -10   9        0.09       -2.83      7.42 o 
  -2 -10   9       44.07       63.78     13.21 o 
  -1 -10   9      118.23      132.16     21.05 o 
   0 -10   9        4.80        6.74      6.57 o 
   1 -10   9        0.23        2.25      5.30 o 
   2 -10   9        3.73        0.04      3.91 o 
   3 -10   9        0.19        0.09      4.08 o 
   4 -10   9        1.08        2.47      8.62 o 
  -4  -9   9       12.20       21.92     15.14 o 
  -3  -9   9      143.32      200.36     18.15 o 
  -2  -9   9       64.80       82.25     12.76 o 
  -1  -9   9       22.44       15.54      7.70 o 
   0  -9   9      138.09      150.99     13.14 o 
   1  -9   9      199.00      206.43     18.91 o 
   2  -9   9      421.20      383.79     37.63 o 
   3  -9   9       12.78       11.52      6.30 o 
   4  -9   9       78.69       92.52     13.37 o 
   5  -9   9       77.18       91.35     18.26 o 
  -5  -8   9       80.56       98.99     27.63 o 
  -4  -8   9      173.64      257.69     15.37 o 
  -3  -8   9      423.53      639.22     74.55 o 
  -2  -8   9      221.20      287.25     16.20 o 
  -1  -8   9      121.00      153.09      9.67 o 
   0  -8   9      266.18      274.53     11.27 o 
   1  -8   9      215.47      235.66      9.86 o 
   2  -8   9       56.87       50.55      6.47 o 
   3  -8   9        2.91        6.07      4.53 o 
   4  -8   9       13.24       11.37     10.56 o 
   5  -8   9        1.87       -4.77     10.18 o 
  -6  -7   9       28.74       26.69     12.96 o 
  -5  -7   9       52.49       63.65     24.93 o 
  -4  -7   9       32.61       26.62      5.50 o 
  -3  -7   9      157.28      209.96     11.31 o 
  -2  -7   9      107.21      113.47      9.78 o 
  -1  -7   9       84.72       82.18      5.75 o 
   0  -7   9      224.30      244.43      9.88 o 
   1  -7   9      156.51      174.41      7.87 o 
   2  -7   9      149.35      149.05     12.61 o 
   3  -7   9       80.01       91.21     35.45 o 
   4  -7   9       17.43       35.44     12.46 o 
   5  -7   9       91.71       86.88     37.78 o 
   6  -7   9        3.81       14.86     12.55 o 
  -6  -6   9       13.02        5.03     13.67 o 
  -5  -6   9       46.88       64.40     20.69 o 
  -4  -6   9      154.00      204.94     14.40 o 
  -3  -6   9      104.86      135.92      6.58 o 
  -2  -6   9      210.00      227.86      8.78 o 
  -1  -6   9      143.07      163.78      9.33 o 
   0  -6   9     1047.67     1139.02     51.22 o 
   1  -6   9        1.81        1.23      3.47 o 
   2  -6   9      383.52      462.15     20.06 o 
   3  -6   9      302.55      384.58     41.39 o 
   4  -6   9       19.45       21.74     11.28 o 
   5  -6   9      116.84      128.59     17.96 o 
   6  -6   9       82.32      146.61     33.92 o 
  -7  -5   9       76.60       62.01     20.71 o 
  -6  -5   9      103.07      169.74     23.24 o 
  -5  -5   9      642.09      938.11     40.01 o 
  -4  -5   9      655.53      894.88     33.65 o 
  -3  -5   9      100.65      110.40      4.43 o 
  -2  -5   9       97.34      131.79      5.84 o 
  -1  -5   9      858.98     1023.74     13.69 o 
   0  -5   9      838.66      987.42     17.72 o 
   1  -5   9        1.36        2.73      2.85 o 
   2  -5   9      101.21       91.52     28.45 o 
   3  -5   9       62.32       63.97     24.26 o 
   4  -5   9      215.39      307.11     36.34 o 
   5  -5   9      135.63      161.00     21.97 o 
   6  -5   9        2.09        9.25     11.47 o 
  -7  -4   9       23.89       19.84     15.22 o 
  -6  -4   9       85.99       49.93     16.47 o 
  -5  -4   9       51.42       68.93     15.79 o 
  -4  -4   9       66.48       57.05     12.68 o 
  -3  -4   9       13.53       15.89      4.94 o 
  -2  -4   9        0.25        0.25      2.54 o 
  -1  -4   9        2.54        2.84      3.15 o 
   0  -4   9      132.28      143.78     10.90 o 
   1  -4   9     1042.48     1230.66     27.79 o 
   2  -4   9        9.60        8.71     15.33 o 
   3  -4   9        0.63        4.96     15.90 o 
   4  -4   9      144.92      152.14     29.72 o 
   5  -4   9       41.25       41.94     23.66 o 
   6  -4   9       22.85       21.96     21.12 o 
  -7  -3   9      117.18      175.19     22.98 o 
  -6  -3   9      227.34      297.57     24.23 o 
  -5  -3   9      250.59      301.02     14.54 o 
  -4  -3   9       69.24       80.78     13.48 o 
  -3  -3   9      923.55     1116.18     32.63 o 
  -2  -3   9      571.61      646.63     15.36 o 
  -1  -3   9      239.00      246.53      8.73 o 
   0  -3   9      996.40     1007.24     18.46 o 
   1  -3   9     1588.09     1604.13     64.83 o 
   2  -3   9      481.60      540.94     36.98 o 
   3  -3   9      743.94      890.03     47.62 o 
   4  -3   9      262.46      363.52     36.42 o 
   5  -3   9      165.29      242.46     34.56 o 
   6  -3   9       38.53       91.61     28.16 o 
   7  -3   9        6.13       -9.01     20.14 o 
  -8  -2   9      127.31      232.92     26.54 o 
  -7  -2   9        1.65        3.41     11.05 o 
  -6  -2   9       43.93       45.31     14.69 o 
  -5  -2   9        2.19       -0.57      7.68 o 
  -4  -2   9      632.63      836.58     29.64 o 
  -3  -2   9     1048.35      992.77    206.08 o 
  -2  -2   9      274.16      267.88      7.86 o 
  -1  -2   9      155.04      146.95      6.69 o 
   0  -2   9     1083.27     1139.82     32.63 o 
   1  -2   9      542.15      641.51     22.92 o 
   2  -2   9      129.95      140.96     17.47 o 
   3  -2   9      333.69      388.01     18.28 o 
   4  -2   9       65.31       28.10     36.09 o 
   5  -2   9       62.57       58.52     24.30 o 
   6  -2   9        2.67      -18.93     21.01 o 
   7  -2   9        0.34      -13.36     21.43 o 
  -8  -1   9       17.12        2.69     11.13 o 
  -7  -1   9       65.94       43.72     15.48 o 
  -6  -1   9      214.87      296.44     23.51 o 
  -5  -1   9      184.80      214.26     18.85 o 
  -4  -1   9      123.45      143.77     14.91 o 
  -3  -1   9        1.42        1.67      3.05 o 
  -2  -1   9      142.44      157.70     10.02 o 
  -1  -1   9       58.93       36.55      9.11 o 
   0  -1   9       32.23       23.33      9.31 o 
   1  -1   9       12.03       20.97     16.50 o 
   2  -1   9      371.19      410.00     24.66 o 
   3  -1   9       83.13       86.57     16.96 o 
   4  -1   9        1.71        1.98      2.66 o 
   5  -1   9       56.91       56.71      4.55 o 
   6  -1   9       76.64       96.19     29.15 o 
  -8   0   9        4.45        3.79     11.58 o 
  -7   0   9        0.67       10.22     11.36 o 
  -6   0   9        2.05        3.67     10.03 o 
  -5   0   9      520.53      625.09     99.78 o 
  -4   0   9      329.23      363.68     15.84 o 
  -3   0   9      293.10      312.52     16.33 o 
  -2   0   9      642.06      695.43     19.87 o 
  -1   0   9      783.64      768.01     22.67 o 
   0   0   9      785.27      832.06     26.19 o 
   1   0   9     1036.53     1154.16     35.16 o 
   2   0   9     1155.59     1417.36     43.48 o 
   3   0   9      171.30      226.22     22.84 o 
   4   0   9       10.59       14.99      5.12 o 
   5   0   9      135.98      110.41     19.58 o 
   6   0   9       27.20       23.27      4.73 o 
  -8   1   9       25.49       19.38     14.38 o 
  -7   1   9        1.49        1.64      2.82 o 
  -6   1   9      150.09      224.18     20.38 o 
  -5   1   9      447.64      490.95     75.12 o 
  -4   1   9      292.36      355.39     11.66 o 
  -3   1   9      238.87      263.07     13.97 o 
  -2   1   9      628.68      656.73     21.66 o 
  -1   1   9     1786.54     2064.47     44.63 o 
   0   1   9      550.54      684.37     28.00 o 
   1   1   9      358.68      436.45     26.34 o 
   2   1   9      134.44      130.49     19.60 o 
   3   1   9       54.20       54.44     25.23 o 
   4   1   9       12.41       10.29      4.40 o 
   5   1   9        1.45        4.93      4.78 o 
   6   1   9        2.26       -2.05      5.84 o 
  -8   2   9        7.40        6.78     12.57 o 
  -7   2   9        0.19        2.45      6.02 o 
  -6   2   9       10.71       11.25      5.28 o 
  -5   2   9       37.28       27.17      7.06 o 
  -4   2   9       65.03       70.53      8.39 o 
  -3   2   9        0.04        3.46      6.44 o 
  -2   2   9        1.02        2.81      7.71 o 
  -1   2   9       14.95       18.69     11.38 o 
   0   2   9      497.89      572.42     29.46 o 
   1   2   9        0.95       14.85     13.44 o 
   2   2   9       31.29       30.77     15.92 o 
   3   2   9       48.71       44.72     16.07 o 
   4   2   9       61.77       72.15     16.85 o 
   5   2   9       48.03       74.68     18.65 o 
   6   2   9       44.65       32.64      9.15 o 
  -8   3   9       18.07       13.89     10.18 o 
  -7   3   9       92.57       94.26     12.79 o 
  -6   3   9       33.91       37.60      7.51 o 
  -5   3   9       15.56       14.60      7.46 o 
  -4   3   9      542.34      680.49     21.82 o 
  -3   3   9      893.33     1112.85     34.61 o 
  -2   3   9      285.70      323.11     20.64 o 
  -1   3   9      739.73      890.30     33.65 o 
   0   3   9      550.68      696.38     33.47 o 
   1   3   9      137.35      159.42     28.22 o 
   2   3   9      167.91      251.62     30.66 o 
   3   3   9       15.81       19.06     14.19 o 
   4   3   9      156.73      235.38     61.07 o 
   5   3   9      163.04      107.80     21.37 o 
  -7   4   9      118.89      132.89     10.63 o 
  -6   4   9      115.03      114.03      9.95 o 
  -5   4   9      203.01      246.79     28.85 o 
  -4   4   9      475.72      573.60     78.38 o 
  -3   4   9      331.66      393.50     21.38 o 
  -2   4   9        4.90        2.92      9.28 o 
  -1   4   9      281.09      317.40     23.97 o 
   0   4   9      183.75      249.74     24.85 o 
   1   4   9       29.10       40.66     16.62 o 
   2   4   9        0.47      -13.05     13.88 o 
   3   4   9        9.21       16.96     14.80 o 
   4   4   9        7.86       10.47      7.09 o 
   5   4   9        3.32        3.34      5.89 o 
  -7   5   9        2.07        1.04      7.18 o 
  -6   5   9        4.89       -0.88      6.57 o 
  -5   5   9        1.71        0.81      6.14 o 
  -4   5   9        3.42        2.86      7.72 o 
  -3   5   9        0.53        1.78     10.04 o 
  -2   5   9      144.44      108.00     16.92 o 
  -1   5   9        5.93        2.79     10.00 o 
   0   5   9       27.56       19.50     14.01 o 
   1   5   9       35.17       30.66     15.89 o 
   2   5   9      276.50      378.81     29.71 o 
   3   5   9       67.25       14.84     12.73 o 
   4   5   9       57.69       25.90     16.31 o 
  -6   6   9       27.59       29.90     12.28 o 
  -5   6   9       89.03       88.94     13.68 o 
  -4   6   9       38.79       43.49     12.57 o 
  -3   6   9      102.08       92.67     16.55 o 
  -2   6   9      232.13      271.37     22.72 o 
  -1   6   9        4.63       15.44     13.18 o 
   0   6   9       96.60       92.07     33.56 o 
   1   6   9      283.99      399.78     30.27 o 
   2   6   9      152.95      194.87     65.70 o 
   3   6   9       90.00       88.24     25.30 o 
  -5   7   9       17.77       29.08     22.49 o 
  -4   7   9       28.64       28.71     13.07 o 
  -3   7   9       28.13       17.96     13.14 o 
  -2   7   9       65.20       53.42     19.44 o 
  -1   7   9      140.11       93.87     31.68 o 
   0   7   9        0.44       -4.64     12.73 o 
   1   7   9        0.23        0.01     10.41 o 
   2   7   9       36.77       18.53     16.42 o 
  -4   8   9        0.01       -9.84     12.63 o 
  -3   8   9       19.80        7.24     12.10 o 
  -2   8   9       18.36       18.24     15.03 o 
  -1   8   9       10.57       16.83     14.93 o 
   0   8   9       76.32       72.33     21.54 o 
  -2 -10  10      152.22      188.63     18.44 o 
  -1 -10  10       95.48       69.89     24.95 o 
   0 -10  10       32.50       29.41      7.79 o 
   1 -10  10       44.40       37.04      7.41 o 
   2 -10  10       44.01       31.60      7.89 o 
   3 -10  10        0.43       -8.95      9.14 o 
  -4  -9  10        4.74       -1.06     10.98 o 
  -3  -9  10        1.12        7.49      8.61 o 
  -2  -9  10       39.80       44.12      9.00 o 
  -1  -9  10        7.12        6.06      5.87 o 
   0  -9  10       20.63       16.07      7.36 o 
   1  -9  10      193.99      195.35     23.85 o 
   2  -9  10       72.41       51.65     19.82 o 
   3  -9  10        0.24       -0.06      2.96 o 
   4  -9  10       18.31       20.45     13.21 o 
  -5  -8  10       80.99      106.38     19.76 o 
  -4  -8  10       27.33       18.92      8.47 o 
  -3  -8  10      311.63      457.01     13.37 o 
  -2  -8  10       64.44       87.57      9.83 o 
  -1  -8  10      380.13      478.69     16.58 o 
   0  -8  10      434.11      492.74     17.89 o 
   1  -8  10       21.31       15.84      6.40 o 
   2  -8  10       48.36       51.99      9.50 o 
   3  -8  10      250.06      348.22     37.89 o 
   4  -8  10       23.79       45.99     13.73 o 
   5  -8  10       20.38       23.70     16.69 o 
  -5  -7  10      162.65      267.78     19.53 o 
  -4  -7  10      134.77      205.97     23.60 o 
  -3  -7  10      503.96      687.58     11.74 o 
  -2  -7  10       46.77       52.99      5.37 o 
  -1  -7  10      158.98      147.80     11.40 o 
   0  -7  10        0.66        2.88      3.51 o 
   1  -7  10       68.68       78.02      8.04 o 
   2  -7  10      158.84      205.87     28.14 o 
   3  -7  10       22.70       16.35     10.48 o 
   4  -7  10       12.52       15.10     11.38 o 
   5  -7  10        0.11        3.59     10.67 o 
  -6  -6  10       16.23       20.37     16.39 o 
  -5  -6  10        8.85        4.50     11.17 o 
  -4  -6  10        0.45       -6.54      7.68 o 
  -3  -6  10       37.87       36.89      7.40 o 
  -2  -6  10      648.64      780.31     13.13 o 
  -1  -6  10        0.42        3.37      3.36 o 
   0  -6  10       27.46       22.80      5.69 o 
   1  -6  10      318.54      390.42     27.31 o 
   2  -6  10       24.44       17.18      9.19 o 
   3  -6  10       63.84       58.26     14.16 o 
   4  -6  10      118.61      146.16     17.52 o 
   5  -6  10        1.55       10.26     20.55 o 
   6  -6  10       32.10       44.65     15.89 o 
  -7  -5  10       47.97       41.37     19.46 o 
  -6  -5  10      120.39      184.39     23.92 o 
  -5  -5  10      355.86      489.50     30.70 o 
  -4  -5  10      149.39      210.96     20.21 o 
  -3  -5  10       23.50       16.88      3.01 o 
  -2  -5  10        4.17        3.62      5.95 o 
  -1  -5  10      811.68      998.90     16.05 o 
   0  -5  10      543.65      706.69     14.66 o 
   1  -5  10      119.76      141.04      7.37 o 
   2  -5  10      256.55      330.20     33.08 o 
   3  -5  10      127.92      206.53     31.23 o 
   4  -5  10      252.71      374.38     39.90 o 
   5  -5  10       80.25       62.69     16.28 o 
   6  -5  10       41.89       49.29     25.97 o 
  -7  -4  10       89.24       64.39     20.44 o 
  -6  -4  10      182.89      298.07     26.84 o 
  -5  -4  10        3.74        3.44     10.37 o 
  -4  -4  10      117.93      146.50     16.96 o 
  -3  -4  10      158.87      151.82     11.19 o 
  -2  -4  10      152.77      179.12      7.71 o 
  -1  -4  10      346.70      413.27     13.82 o 
   0  -4  10       57.25       66.41      6.15 o 
   1  -4  10        1.19        0.23      3.21 o 
   2  -4  10      307.44      365.18     33.01 o 
   3  -4  10       14.67       24.00     19.87 o 
   4  -4  10       41.65       51.03     22.86 o 
   5  -4  10       25.98       28.88     13.25 o 
   6  -4  10        0.85       -6.70     19.46 o 
  -7  -3  10        3.11        1.51     10.83 o 
  -6  -3  10       36.59       20.97     13.93 o 
  -5  -3  10       12.27       22.98     12.08 o 
  -4  -3  10       17.55       24.11     10.94 o 
  -3  -3  10       76.00       60.70      9.67 o 
  -2  -3  10      147.03      168.37     11.63 o 
  -1  -3  10       35.60       34.99      6.06 o 
   0  -3  10      119.45       97.11     20.14 o 
   1  -3  10       30.12       30.76      4.56 o 
   2  -3  10      132.09       93.41     36.66 o 
   3  -3  10       54.60       60.64     22.94 o 
   4  -3  10       72.60       90.40     26.12 o 
   5  -3  10       45.78       70.56     26.84 o 
   6  -3  10        5.67       56.21     26.99 o 
  -7  -2  10       25.10       20.25     14.69 o 
  -6  -2  10       44.81       36.98     14.99 o 
  -5  -2  10       81.38       97.48     16.58 o 
  -4  -2  10      352.06      429.04     22.75 o 
  -3  -2  10      259.99      272.56     58.73 o 
  -2  -2  10     1327.92     1567.24     22.44 o 
  -1  -2  10      470.64      509.87     17.09 o 
   0  -2  10      491.75      534.06     23.49 o 
   1  -2  10      403.85      463.57     22.74 o 
   2  -2  10      776.65      935.35     34.19 o 
   3  -2  10      287.88      344.97     25.68 o 
   4  -2  10      242.44      250.66    173.52 o 
   5  -2  10       22.93        9.84     19.27 o 
   6  -2  10        7.94      -17.03     21.84 o 
  -8  -1  10        0.50        9.50     13.51 o 
  -7  -1  10       98.69       82.64     19.42 o 
  -6  -1  10       35.15       25.67     13.59 o 
  -5  -1  10       68.52       90.89     16.20 o 
  -4  -1  10      206.47      167.11     43.36 o 
  -3  -1  10      344.47      317.08     32.10 o 
  -2  -1  10      758.40      874.97     53.09 o 
  -1  -1  10       41.21       43.57     10.55 o 
   0  -1  10      474.63      482.17     21.74 o 
   1  -1  10       59.00       69.39     14.75 o 
   2  -1  10      155.84      176.01     14.30 o 
   3  -1  10       59.73       53.82     16.17 o 
   4  -1  10        1.07       -1.39      3.33 o 
   5  -1  10       11.33        6.84      3.45 o 
   6  -1  10        2.11        1.10     16.69 o 
  -8   0  10       15.39        8.21     13.29 o 
  -7   0  10       40.53       26.31     14.80 o 
  -6   0  10       16.57       11.55     11.73 o 
  -5   0  10       68.06       53.98     11.42 o 
  -4   0  10       36.30       31.81      5.48 o 
  -3   0  10       24.99       25.43      6.33 o 
  -2   0  10       82.59       88.97     11.82 o 
  -1   0  10      256.30      285.78     20.53 o 
   0   0  10      222.90      249.12     18.98 o 
   1   0  10      281.72      323.89     23.23 o 
   2   0  10       48.22       62.38     16.63 o 
   3   0  10      114.27      124.74     20.38 o 
   4   0  10       45.53       61.34     12.22 o 
   5   0  10       66.33       87.10     11.47 o 
   6   0  10       19.96        3.92      8.94 o 
  -8   1  10       11.62        7.87     13.51 o 
  -7   1  10       26.50       14.34      2.77 o 
  -6   1  10      217.35      238.55     83.51 o 
  -5   1  10      578.27      577.47    154.92 o 
  -4   1  10      483.26      588.24     39.37 o 
  -3   1  10      173.73      155.62     13.16 o 
  -2   1  10     1339.48     1579.49     72.78 o 
  -1   1  10      454.06      523.99     24.80 o 
   0   1  10      196.16      241.74     21.27 o 
   1   1  10      358.11      443.13     27.77 o 
   2   1  10      147.28      156.50     21.37 o 
   3   1  10       86.40       98.88     22.66 o 
   4   1  10        1.42        2.23      5.22 o 
   5   1  10       20.74       25.62      6.25 o 
   6   1  10       36.55       23.18      6.37 o 
  -7   2  10       27.14       19.58      7.79 o 
  -6   2  10      109.86      107.41     10.81 o 
  -5   2  10      211.85      199.15     13.82 o 
  -4   2  10       81.77       91.70      9.78 o 
  -3   2  10        1.30        0.32      7.60 o 
  -2   2  10      242.80      285.02     19.82 o 
  -1   2  10        0.79        5.18      9.96 o 
   0   2  10       45.73       62.77     16.41 o 
   1   2  10        1.05        4.91     11.99 o 
   2   2  10       13.25       12.95     13.81 o 
   3   2  10        0.05        1.76     10.79 o 
   4   2  10       27.24       30.40      9.41 o 
   5   2  10       37.35       43.83     11.04 o 
  -7   3  10       23.64       18.70     12.61 o 
  -6   3  10        3.35        5.04      6.14 o 
  -5   3  10       94.97       99.69     10.60 o 
  -4   3  10      183.04      192.72     16.79 o 
  -3   3  10        2.83        2.04      7.24 o 
  -2   3  10        9.13       10.18     10.02 o 
  -1   3  10      269.20      330.74     24.93 o 
   0   3  10       31.97       41.57     20.65 o 
   1   3  10      158.17      218.93     24.85 o 
   2   3  10       19.61       11.54     13.38 o 
   3   3  10        4.05       -0.63     10.82 o 
   4   3  10      318.45      536.97     29.09 o 
   5   3  10       38.40       58.76     22.79 o 
  -7   4  10       72.67       58.90      9.49 o 
  -6   4  10      144.54      143.07     22.52 o 
  -5   4  10       20.24       27.94      9.03 o 
  -4   4  10        1.02        5.52      7.19 o 
  -3   4  10      209.38      237.15     27.07 o 
  -2   4  10       55.62       57.48     14.12 o 
  -1   4  10      203.52      284.94     27.05 o 
   0   4  10      106.69      131.53     20.47 o 
   1   4  10        1.19       12.76     13.56 o 
   2   4  10       51.19       50.03     17.86 o 
   3   4  10      332.98      447.39     51.10 o 
   4   4  10      104.58       47.89     22.16 o 
  -6   5  10        0.95       -0.81      6.05 o 
  -5   5  10       30.47       35.00     10.13 o 
  -4   5  10      179.57      176.37     33.26 o 
  -3   5  10        6.81       13.04     10.55 o 
  -2   5  10        4.22        3.88      9.70 o 
  -1   5  10      105.72      115.29     25.10 o 
   0   5  10       22.86       18.46     14.09 o 
   1   5  10       42.27       31.61     16.59 o 
   2   5  10        0.21        4.48     12.95 o 
   3   5  10        5.72       -0.88      4.60 o 
  -6   6  10       43.44       37.47     11.94 o 
  -5   6  10       21.97       26.80     11.01 o 
  -4   6  10        0.58        9.90     15.90 o 
  -3   6  10       27.24       32.31     13.66 o 
  -2   6  10       35.41       24.41     19.29 o 
  -1   6  10       38.03       12.22     13.28 o 
   0   6  10       94.69       87.07     45.73 o 
   1   6  10      156.86      167.30     39.79 o 
   2   6  10      130.30       61.82     42.96 o 
  -5   7  10       62.87       69.34     15.08 o 
  -4   7  10        2.95       12.13     19.80 o 
  -3   7  10       19.06       35.79     15.31 o 
  -2   7  10      262.38      355.75     35.62 o 
  -1   7  10       70.67       50.31     18.03 o 
   0   7  10       61.04       49.56     19.67 o 
   1   7  10       91.91       42.63     27.86 o 
  -2   8  10       40.99       34.17     17.33 o 
  -1   8  10        8.46        1.22     11.97 o 
  -2 -10  11       72.11       84.81     13.67 o 
  -1 -10  11       65.39       75.94     22.13 o 
   0 -10  11      106.76      110.58     23.05 o 
   1 -10  11      133.03      141.52     31.95 o 
   2 -10  11       99.28       84.93      6.97 o 
  -3  -9  11       83.53       74.49     21.33 o 
  -2  -9  11       64.50       87.85     11.55 o 
  -1  -9  11        3.81        5.89      4.19 o 
   0  -9  11       17.78       11.31      5.31 o 
   1  -9  11       39.72       36.44      5.67 o 
   2  -9  11       64.67       40.51     15.17 o 
   3  -9  11       18.50        9.81     10.70 o 
   4  -9  11       35.85       37.50     14.66 o 
  -4  -8  11        1.48       -4.31      8.82 o 
  -3  -8  11        3.93        5.59      4.25 o 
  -2  -8  11       25.95       26.19      4.99 o 
  -1  -8  11      154.45      183.32     13.19 o 
   0  -8  11       98.93      116.75     16.05 o 
   1  -8  11       27.12       28.65      5.90 o 
   2  -8  11        0.53        1.36      7.32 o 
   3  -8  11      100.95      105.38     15.67 o 
   4  -8  11       17.87       20.13     12.64 o 
  -5  -7  11       29.44       38.91     18.40 o 
  -4  -7  11      193.04      303.27     38.20 o 
  -3  -7  11       41.22       49.33      4.89 o 
  -2  -7  11      111.55      170.63      7.63 o 
  -1  -7  11       43.17       47.50      5.26 o 
   0  -7  11       27.21       18.39      6.59 o 
   1  -7  11      531.81      756.90     39.82 o 
   2  -7  11      200.83      290.72     23.24 o 
   3  -7  11      118.74      144.44     16.96 o 
   4  -7  11       48.13       69.06     15.24 o 
   5  -7  11       42.67       33.88     18.51 o 
  -6  -6  11       41.49       27.79     17.72 o 
  -5  -6  11       26.39       26.12     15.07 o 
  -4  -6  11      168.20      270.02     23.43 o 
  -3  -6  11       11.71        6.61      3.00 o 
  -2  -6  11       43.71       38.34      5.78 o 
  -1  -6  11      157.40      187.49      9.33 o 
   0  -6  11      105.99      121.70     19.15 o 
   1  -6  11       83.15      112.04     12.27 o 
   2  -6  11       41.35       33.57     12.38 o 
   3  -6  11       23.89       14.99     10.45 o 
   4  -6  11        1.53       -5.05      9.72 o 
   5  -6  11        1.71       10.93     11.98 o 
  -6  -5  11        0.59       -5.07     12.87 o 
  -5  -5  11        1.69       -9.35      7.42 o 
  -4  -5  11       42.19       40.01     13.63 o 
  -3  -5  11       32.26       26.32      4.86 o 
  -2  -5  11       10.93       11.74      4.34 o 
  -1  -5  11      202.38      250.98      9.05 o 
   0  -5  11       18.66       21.78      4.66 o 
   1  -5  11      490.99      635.25     32.46 o 
   2  -5  11      172.52      244.43     30.32 o 
   3  -5  11       55.90       59.81     23.09 o 
   4  -5  11      250.73      368.70     40.96 o 
   5  -5  11       41.90       16.81     21.31 o 
   6  -5  11       29.06       81.92     30.51 o 
  -7  -4  11       12.29       20.86     15.79 o 
  -6  -4  11       20.67       17.11     14.46 o 
  -5  -4  11      117.44      166.37     20.44 o 
  -4  -4  11        2.95       -1.29      8.48 o 
  -3  -4  11      163.99      183.55     12.79 o 
  -2  -4  11      513.56      655.48     13.14 o 
  -1  -4  11      902.99     1136.90     22.54 o 
   0  -4  11      514.94      626.61     18.13 o 
   1  -4  11     1978.53     2364.35     60.96 o 
   2  -4  11       40.46        8.64     25.23 o 
   3  -4  11       52.48       63.94     22.26 o 
   4  -4  11      361.41      489.95     42.93 o 
   5  -4  11       38.98       65.94     27.48 o 
   6  -4  11       14.91       42.09     27.03 o 
  -7  -3  11       19.22       22.75     15.44 o 
  -6  -3  11        1.70        4.54      7.12 o 
  -5  -3  11       51.98       60.91     15.75 o 
  -4  -3  11       63.04       70.67     14.12 o 
  -3  -3  11      201.67      204.78     49.27 o 
  -2  -3  11      114.29      118.72     13.74 o 
  -1  -3  11      301.57      302.40     18.70 o 
   0  -3  11       53.40       51.95      9.62 o 
   1  -3  11       63.43       41.35     17.38 o 
   2  -3  11       46.23       35.11      6.79 o 
   3  -3  11        1.03       15.82     19.04 o 
   4  -3  11        0.06        4.09     16.24 o 
   5  -3  11        1.26       13.14     20.33 o 
   6  -3  11       12.10       23.47     24.30 o 
  -7  -2  11       23.95       16.54     14.76 o 
  -6  -2  11        2.11       -8.18     11.96 o 
  -5  -2  11        0.40       -2.20      5.87 o 
  -4  -2  11       15.06       17.00     10.60 o 
  -3  -2  11      320.32      366.52     72.74 o 
  -2  -2  11      614.18      727.32     16.29 o 
  -1  -2  11      229.29      246.62     19.25 o 
   0  -2  11      323.85      359.97     29.39 o 
   1  -2  11       91.43       92.82     14.98 o 
   2  -2  11      627.61      880.03     34.73 o 
   3  -2  11      249.84      337.82     18.81 o 
   4  -2  11        8.35        2.83      8.65 o 
   5  -2  11       40.61       74.54     28.58 o 
   6  -2  11       42.96       74.31     30.32 o 
  -7  -1  11       29.21       35.51     16.85 o 
  -6  -1  11        2.23        0.42      9.24 o 
  -5  -1  11      297.44      457.13     26.95 o 
  -4  -1  11      409.88      383.26     99.80 o 
  -3  -1  11     1009.98     1126.27     68.93 o 
  -2  -1  11      775.78      989.74     67.97 o 
  -1  -1  11      284.59      291.53     17.51 o 
   0  -1  11      326.07      379.17     21.76 o 
   1  -1  11      117.77      123.88     17.54 o 
   2  -1  11      246.80      327.09     25.44 o 
   3  -1  11       77.34       81.22     17.52 o 
   4  -1  11        3.34        3.19      3.17 o 
   5  -1  11        0.87       -7.48      8.99 o 
   6  -1  11        6.31        7.14      9.25 o 
  -7   0  11       54.24       56.48     18.51 o 
  -6   0  11        2.00       -2.50     10.52 o 
  -5   0  11      189.55      181.82     60.43 o 
  -4   0  11       31.75       28.35      5.86 o 
  -3   0  11       85.97       91.82      9.96 o 
  -2   0  11      135.64      154.41     17.60 o 
  -1   0  11        5.49       -1.40      8.55 o 
   0   0  11       29.16       35.84     12.52 o 
   1   0  11        1.49        9.64     11.48 o 
   2   0  11       56.60       82.63     19.57 o 
   3   0  11       42.96       46.08     12.07 o 
   4   0  11        9.72        9.68      4.81 o 
   5   0  11       13.42        9.56      6.37 o 
  -7   1  11        0.60       -8.48     13.17 o 
  -6   1  11      101.30       90.89     25.36 o 
  -5   1  11       15.05       12.43      5.20 o 
  -4   1  11      101.87       83.92     10.10 o 
  -3   1  11      146.36      155.90     13.60 o 
  -2   1  11      131.06      117.70     23.34 o 
  -1   1  11        4.55        7.15     11.59 o 
   0   1  11       27.85       36.12     14.04 o 
   1   1  11      475.23      679.58     32.73 o 
   2   1  11       34.46       52.49     16.79 o 
   3   1  11       41.97       43.81     16.64 o 
   4   1  11       74.95       43.04     25.31 o 
   5   1  11       25.04       27.95      6.56 o 
  -7   2  11       30.05       28.59      8.19 o 
  -6   2  11      210.84      195.21     47.51 o 
  -5   2  11       75.99       64.70      8.43 o 
  -4   2  11      351.24      235.15     23.49 o 
  -3   2  11      156.41      135.03     23.98 o 
  -2   2  11       25.17       24.87     10.95 o 
  -1   2  11      297.43      408.52     25.99 o 
   0   2  11      486.67      672.94     33.24 o 
   1   2  11      154.80      221.50     24.81 o 
   2   2  11       76.51       86.39     18.47 o 
   3   2  11        2.34       -6.24     12.50 o 
   4   2  11      118.29       76.34     19.84 o 
   5   2  11       68.26       92.64     21.72 o 
  -7   3  11       14.26        8.02      5.55 o 
  -6   3  11       26.25       24.10      6.45 o 
  -5   3  11       10.57       14.90      7.79 o 
  -4   3  11       15.07       20.47      7.85 o 
  -3   3  11      132.29      151.94     14.38 o 
  -2   3  11      146.19      146.51     28.07 o 
  -1   3  11        5.45       12.84     12.19 o 
   0   3  11        2.77        2.88     10.78 o 
   1   3  11       30.90       23.03     14.74 o 
   2   3  11        3.31        2.91     11.62 o 
   3   3  11       48.23       40.83     18.23 o 
   4   3  11        1.57       -0.16      4.69 o 
  -6   4  11       46.87       30.55      9.22 o 
  -5   4  11       18.00       20.90     10.99 o 
  -4   4  11       42.36       41.92     10.54 o 
  -3   4  11       52.16       67.71     23.17 o 
  -2   4  11      209.33      246.60     24.76 o 
  -1   4  11      210.78      282.65     24.53 o 
   0   4  11       18.66       17.50     14.93 o 
   1   4  11       98.69      101.83     41.24 o 
   2   4  11      292.49      439.94     32.91 o 
   3   4  11      178.57      188.35    102.09 o 
   4   4  11       43.39       54.85     21.86 o 
  -6   5  11        4.01        2.11      7.78 o 
  -5   5  11       75.52       74.14     14.65 o 
  -4   5  11      178.62      177.44     17.06 o 
  -3   5  11       40.99       47.87     13.76 o 
  -2   5  11      247.65      336.09     43.61 o 
  -1   5  11       83.33      104.84     39.22 o 
   0   5  11       71.38       71.32     24.55 o 
   1   5  11      172.24      163.98     48.55 o 
   2   5  11       10.47        1.72     12.08 o 
   3   5  11       42.16       24.56     17.34 o 
  -5   6  11       16.86       13.48      9.96 o 
  -4   6  11        2.72      -10.87     20.12 o 
  -3   6  11        1.70        4.49     10.14 o 
  -2   6  11       20.51       13.29     13.39 o 
  -1   6  11        2.58        3.53     13.68 o 
   0   6  11        8.28       50.91     24.15 o 
   1   6  11        6.74       -9.27     14.43 o 
   2   6  11        4.52       -1.79     13.02 o 
  -4   7  11       20.22       14.73     12.32 o 
  -3   7  11      112.00       92.84     20.50 o 
  -2   7  11       25.82       20.73     15.39 o 
  -1   7  11       45.25       23.85     16.48 o 
   0   7  11       40.09       40.91     19.80 o 
  -1 -10  12        1.76        0.88      3.61 o 
   0 -10  12      105.36      135.76     20.01 o 
   1 -10  12       42.24       42.50      8.05 o 
  -3  -9  12       38.93       37.54      9.03 o 
  -2  -9  12      134.79      168.75      9.44 o 
  -1  -9  12        3.41        8.50      5.55 o 
   0  -9  12       70.05       68.65     10.65 o 
   1  -9  12        4.81        6.58      8.18 o 
   2  -9  12        1.08       -3.55      8.79 o 
   3  -9  12       52.44       59.92     14.81 o 
  -4  -8  12        8.24       22.75     16.81 o 
  -3  -8  12       30.61       24.48      7.02 o 
  -2  -8  12        2.67        2.43      3.78 o 
  -1  -8  12       22.28       10.76      4.24 o 
   0  -8  12       45.18       52.31     12.54 o 
   1  -8  12       14.16       10.78      9.91 o 
   2  -8  12       17.11       14.62     10.02 o 
   3  -8  12        1.50       11.31     17.07 o 
   4  -8  12        4.14        5.20     10.82 o 
  -5  -7  12        5.85        4.13     13.32 o 
  -4  -7  12       77.19       49.32     16.88 o 
  -3  -7  12        2.61        3.74      3.29 o 
  -2  -7  12      221.26      285.84     10.45 o 
  -1  -7  12      140.16      174.87     17.50 o 
   0  -7  12       18.20       21.04      5.34 o 
   1  -7  12      103.73      139.42     16.20 o 
   2  -7  12      221.77      285.22     19.17 o 
   3  -7  12      127.69      167.57     57.78 o 
   4  -7  12       32.21       36.11     14.29 o 
  -6  -6  12       87.23       67.61     22.22 o 
  -5  -6  12       59.86       61.51     18.78 o 
  -4  -6  12       77.82       64.28     16.35 o 
  -3  -6  12       15.14       12.74      3.52 o 
  -2  -6  12      193.91      241.57      9.59 o 
  -1  -6  12      108.23      114.03      7.74 o 
   0  -6  12      138.32      180.19     24.12 o 
   1  -6  12      286.65      225.48    160.12 o 
   2  -6  12      221.98      302.06     18.97 o 
   3  -6  12       66.92       72.20     14.79 o 
   4  -6  12        0.39        2.45     10.30 o 
   5  -6  12        7.17       16.39     13.58 o 
  -6  -5  12       25.36       24.30     16.39 o 
  -5  -5  12        5.55        0.95     10.03 o 
  -4  -5  12        2.90        4.13     10.07 o 
  -3  -5  12       53.80       33.94      5.78 o 
  -2  -5  12       28.22       16.66      4.81 o 
  -1  -5  12       50.20       44.16      6.43 o 
   0  -5  12      155.90      176.47     30.13 o 
   1  -5  12        0.41       -0.13      2.88 o 
   2  -5  12       30.00       40.84     19.53 o 
   3  -5  12       67.07       63.33     23.89 o 
   4  -5  12       29.47       33.01     22.79 o 
   5  -5  12        9.97        7.23     19.38 o 
  -6  -4  12       23.54       12.45     14.16 o 
  -5  -4  12       69.49       43.12     16.16 o 
  -4  -4  12       69.78       68.63     15.26 o 
  -3  -4  12      199.00      190.36     23.99 o 
  -2  -4  12       58.87       50.17      8.24 o 
  -1  -4  12      329.13      408.36     14.08 o 
   0  -4  12     1192.91     1487.11     29.38 o 
   1  -4  12       11.56       13.50      4.75 o 
   2  -4  12       14.82        4.06      6.66 o 
   3  -4  12      251.29      377.64     38.08 o 
   4  -4  12      114.00      131.54     31.34 o 
   5  -4  12       38.00       13.40     22.03 o 
  -7  -3  12       28.51       35.89     17.79 o 
  -6  -3  12      104.10      200.55     24.19 o 
  -5  -3  12       35.65       25.32     14.01 o 
  -4  -3  12      147.37      225.88     20.37 o 
  -3  -3  12      257.55      236.92     98.16 o 
  -2  -3  12      273.66      320.58     20.50 o 
  -1  -3  12      471.69      540.75     18.23 o 
   0  -3  12      473.66      604.06     17.34 o 
   1  -3  12       40.34       29.70     11.69 o 
   2  -3  12        2.11       -1.75      5.57 o 
   3  -3  12       23.63       26.69     20.71 o 
   4  -3  12        0.23       -6.06     18.47 o 
   5  -3  12       17.35        9.16     20.71 o 
  -7  -2  12        4.67        5.03     13.14 o 
  -6  -2  12        2.33       -4.32     11.66 o 
  -5  -2  12       17.22       12.87     12.08 o 
  -4  -2  12       26.02        9.13     14.52 o 
  -3  -2  12        8.68        5.36      3.62 o 
  -2  -2  12       22.87       32.10      6.50 o 
  -1  -2  12        5.05       11.12      7.76 o 
   0  -2  12        8.12       11.65     10.60 o 
   1  -2  12       54.60       70.23     14.57 o 
   2  -2  12      444.51      639.62     30.28 o 
   3  -2  12       29.83       29.23     14.55 o 
   4  -2  12       46.92       15.67     13.61 o 
   5  -2  12       35.10       53.41     27.94 o 
  -7  -1  12        3.16       11.39     14.46 o 
  -6  -1  12       67.80       30.85     16.05 o 
  -5  -1  12       73.90       29.03     14.42 o 
  -4  -1  12      128.70      112.07     35.20 o 
  -3  -1  12      426.93      405.77     53.98 o 
  -2  -1  12      235.48      297.49     32.86 o 
  -1  -1  12      320.02      358.58     19.86 o 
   0  -1  12      135.92      184.70     18.22 o 
   1  -1  12       29.02       24.90     12.62 o 
   2  -1  12        2.37        9.45     11.96 o 
   3  -1  12      101.34      107.93     19.54 o 
   4  -1  12       94.23       73.84     33.69 o 
   5  -1  12       27.31       37.00     12.20 o 
  -7   0  12       50.46       56.52     19.42 o 
  -6   0  12      223.76      384.49     29.87 o 
  -5   0  12       82.62       59.61     12.21 o 
  -4   0  12      234.97      165.16     10.07 o 
  -3   0  12      531.87      365.63     58.01 o 
  -2   0  12      142.56      135.95     27.79 o 
  -1   0  12       40.80       35.18     13.36 o 
   0   0  12      301.23      366.31     27.05 o 
   1   0  12      237.57      332.30     24.91 o 
   2   0  12      355.30      572.65     32.01 o 
   3   0  12       26.62       21.45     14.55 o 
   4   0  12        0.37        0.45      3.92 o 
   5   0  12        1.45        4.37     12.97 o 
  -7   1  12        0.55       11.51     14.69 o 
  -6   1  12       40.18       27.81      7.94 o 
  -5   1  12        0.06        6.76      5.72 o 
  -4   1  12       24.02       14.82      5.31 o 
  -3   1  12        0.06       -1.70      6.45 o 
  -2   1  12       33.36       35.14     10.49 o 
  -1   1  12       15.57       13.15     13.85 o 
   0   1  12        0.33       -7.02     11.02 o 
   1   1  12        0.27       -2.81     10.42 o 
   2   1  12       65.89       54.94     17.27 o 
   3   1  12       19.51       10.94     13.82 o 
   4   1  12       33.83       45.00      9.13 o 
   5   1  12       14.98       12.28      6.01 o 
  -7   2  12       25.75       19.38     16.01 o 
  -6   2  12       36.80       25.05      5.80 o 
  -5   2  12      216.54      149.27     38.14 o 
  -4   2  12      247.61      203.03     12.68 o 
  -3   2  12       21.22       13.81      8.67 o 
  -2   2  12      101.79       63.65     13.17 o 
  -1   2  12      202.50      231.65     21.52 o 
   0   2  12      714.44     1154.06     42.02 o 
   1   2  12      126.67      133.57     23.96 o 
   2   2  12       38.54       31.00     15.32 o 
   3   2  12       46.05       53.04     18.74 o 
   4   2  12      144.44      278.73     46.67 o 
  -6   3  12       33.70       25.19      7.39 o 
  -5   3  12       55.46       46.76      8.17 o 
  -4   3  12       12.58       11.02      8.95 o 
  -3   3  12       54.96       62.80     16.45 o 
  -2   3  12      144.56      123.86     22.32 o 
  -1   3  12      104.57      128.48     26.27 o 
   0   3  12      146.78      222.06     23.19 o 
   1   3  12        2.94        8.34     12.88 o 
   2   3  12        0.28        6.15     13.16 o 
   3   3  12       54.05       39.86     18.31 o 
   4   3  12       17.29       20.67      7.88 o 
  -6   4  12        0.36        2.86      5.50 o 
  -5   4  12       23.65       27.47      9.27 o 
  -4   4  12       83.18       69.94     12.14 o 
  -3   4  12        2.99       -1.18     10.07 o 
  -2   4  12      146.81      144.74     30.19 o 
  -1   4  12        0.07       -5.20     11.45 o 
   0   4  12       19.59       32.91     15.74 o 
   1   4  12       30.09       32.88     16.50 o 
   2   4  12       15.03        7.14     16.39 o 
   3   4  12       14.43        8.25     14.71 o 
  -5   5  12        3.29       -0.25      6.74 o 
  -4   5  12       64.24       78.77     14.01 o 
  -3   5  12       91.43      106.95     16.41 o 
  -2   5  12      159.37      185.92     66.45 o 
  -1   5  12       43.42       33.13     27.41 o 
   0   5  12      116.95      152.25     54.91 o 
   1   5  12       24.92       26.03     16.88 o 
   2   5  12       74.73      100.42     24.11 o 
  -4   6  12       20.38       16.31     12.47 o 
  -3   6  12       19.85       21.65     13.47 o 
  -2   6  12       54.82       53.84     20.82 o 
  -1   6  12       24.02       11.31     14.15 o 
   0   6  12       23.38        6.32     14.59 o 
   1   6  12       20.20       24.46     12.94 o 
  -2  -9  13       16.32        9.69      6.59 o 
  -1  -9  13       17.34        9.31     11.07 o 
   0  -9  13       31.01       31.68     10.61 o 
   1  -9  13       87.85       93.36     22.60 o 
   2  -9  13       53.77       28.86     12.03 o 
  -4  -8  13       17.66       21.43     16.24 o 
  -3  -8  13       93.89      106.32      7.25 o 
  -2  -8  13        3.16       10.03      5.30 o 
  -1  -8  13       44.89       38.95      5.50 o 
   0  -8  13       63.51       56.61      9.70 o 
   1  -8  13       45.45       50.94     16.03 o 
   2  -8  13       37.05       31.49     13.97 o 
   3  -8  13       39.24       46.95     20.69 o 
  -5  -7  13        0.59       10.56     14.57 o 
  -4  -7  13        7.88       12.08     12.91 o 
  -3  -7  13        3.50        3.09      3.32 o 
  -2  -7  13        0.71        4.34      4.10 o 
  -1  -7  13        5.87        9.08      4.50 o 
   0  -7  13       46.35       37.93      8.25 o 
   1  -7  13        4.64        8.22      8.62 o 
   2  -7  13        9.45       10.67     16.92 o 
   3  -7  13       11.85       12.83     11.24 o 
   4  -7  13        3.16        2.18      9.51 o 
  -5  -6  13       25.12       22.45     15.52 o 
  -4  -6  13        8.20        7.80     11.58 o 
  -3  -6  13      134.72      101.04     11.70 o 
  -2  -6  13      146.95      156.01     11.09 o 
  -1  -6  13       88.01      112.64     10.51 o 
   0  -6  13      213.69      259.38     34.86 o 
   1  -6  13       70.74       40.45     17.85 o 
   2  -6  13      367.87      533.06     24.81 o 
   3  -6  13       37.95       57.18     14.67 o 
   4  -6  13       24.66       15.64     12.97 o 
  -6  -5  13        0.68        5.56     13.55 o 
  -5  -5  13      114.83       79.15     19.87 o 
  -4  -5  13       87.54       80.82     17.49 o 
  -3  -5  13       90.22       75.11     10.85 o 
  -2  -5  13       94.52       57.71     12.29 o 
  -1  -5  13       72.34       83.78      7.71 o 
   0  -5  13      409.38      343.49    151.12 o 
   1  -5  13      135.69      114.67     31.95 o 
   2  -5  13      122.31      134.23     25.06 o 
   3  -5  13        2.41       -5.38     16.13 o 
   4  -5  13        0.36       -3.71     17.07 o 
   5  -5  13        1.02       -0.19     15.97 o 
  -6  -4  13        0.31       -8.74     13.63 o 
  -5  -4  13       32.86       29.75     15.41 o 
  -4  -4  13       28.86       21.80     12.68 o 
  -3  -4  13        1.29       -0.93      2.90 o 
  -2  -4  13        1.07        3.13      5.69 o 
  -1  -4  13       52.28       27.80      7.92 o 
   0  -4  13        6.88       13.75      6.35 o 
   1  -4  13       27.08       24.98     17.75 o 
   2  -4  13       49.82       18.51     27.79 o 
   3  -4  13       95.38      100.73     27.82 o 
   4  -4  13      100.31       31.08     24.26 o 
   5  -4  13        2.57       -3.86     19.23 o 
  -6  -3  13       79.68       37.32     17.34 o 
  -5  -3  13       22.74       21.99     14.01 o 
  -4  -3  13      121.26      166.94     19.19 o 
  -3  -3  13      193.79      204.33     72.96 o 
  -2  -3  13      390.72      448.35     86.54 o 
  -1  -3  13      188.72      202.43     24.61 o 
   0  -3  13      466.52      598.34     44.27 o 
   1  -3  13       48.54       38.48     10.70 o 
   2  -3  13       27.43       10.60      7.17 o 
   3  -3  13       60.06       51.75     24.45 o 
   4  -3  13        1.90        4.92     18.78 o 
   5  -3  13       39.51       20.78     24.76 o 
  -7  -2  13       47.86       49.21     20.40 o 
  -6  -2  13       57.92       38.69     17.49 o 
  -5  -2  13       19.74       13.10     12.57 o 
  -4  -2  13      172.36      134.74     75.33 o 
  -3  -2  13      176.46      169.09     42.45 o 
  -2  -2  13      176.30      242.36     32.70 o 
  -1  -2  13       24.51       18.68     10.42 o 
   0  -2  13      183.39      209.43     17.69 o 
   1  -2  13       96.03       79.00     17.12 o 
   2  -2  13       16.91       15.26     12.53 o 
   3  -2  13      126.40      198.56     36.74 o 
   4  -2  13       56.21        5.88      9.41 o 
   5  -2  13        1.31       21.27     25.63 o 
  -7  -1  13        0.25       -6.47     14.35 o 
  -6  -1  13        0.59       -6.51     13.06 o 
  -5  -1  13       15.34        9.31     11.73 o 
  -4  -1  13        2.76       -1.60      3.02 o 
  -3  -1  13        0.71        0.14      4.09 o 
  -2  -1  13       65.24       55.50     13.24 o 
  -1  -1  13       37.61       56.70     13.84 o 
   0  -1  13       42.79       42.66     14.57 o 
   1  -1  13       35.27       35.98     13.70 o 
   2  -1  13        1.90        8.74     11.85 o 
   3  -1  13       46.02       24.39     14.82 o 
   4  -1  13       87.86      123.29     38.87 o 
   5  -1  13       18.73       13.77     11.42 o 
  -7   0  13       24.55       17.83     16.39 o 
  -6   0  13       17.00        4.81     12.61 o 
  -5   0  13       33.85       20.40      4.29 o 
  -4   0  13       81.55       24.64     12.08 o 
  -3   0  13       88.15       42.17      7.64 o 
  -2   0  13      113.15       97.68     22.66 o 
  -1   0  13        4.29       -2.74      8.19 o 
   0   0  13       49.04       31.10     13.65 o 
   1   0  13      472.27      747.34     35.00 o 
   2   0  13      451.27      834.73     37.92 o 
   3   0  13       65.56       52.17     20.95 o 
   4   0  13       23.60       32.30      6.42 o 
  -7   1  13        0.61        5.49     13.89 o 
  -6   1  13       60.06       37.27     10.16 o 
  -5   1  13        7.84        7.16      4.64 o 
  -4   1  13       27.86       17.35      8.03 o 
  -3   1  13      123.12       83.24     17.02 o 
  -2   1  13       29.17       30.56     10.14 o 
  -1   1  13       28.72       29.67     14.01 o 
   0   1  13      149.79      182.35     58.90 o 
   1   1  13       80.59       89.10     20.57 o 
   2   1  13       24.39       23.95     14.78 o 
   3   1  13        1.53       10.52     14.00 o 
   4   1  13        1.99        2.40      4.37 o 
  -6   2  13        6.31        3.84      5.08 o 
  -5   2  13       10.33        1.04      5.89 o 
  -4   2  13       42.62       34.65      9.39 o 
  -3   2  13       42.02       30.24     11.18 o 
  -2   2  13       15.87       11.29      9.51 o 
  -1   2  13       61.83       57.33     17.09 o 
   0   2  13      221.01      321.72     25.95 o 
   1   2  13        3.34       -3.75     10.83 o 
   2   2  13       47.20       47.42     19.93 o 
   3   2  13      112.51      128.22     75.35 o 
   4   2  13       27.91       34.04      7.64 o 
  -6   3  13        0.74       -1.94      4.49 o 
  -5   3  13       35.83       17.11      9.82 o 
  -4   3  13       19.53       18.43      8.37 o 
  -3   3  13       41.65       44.54     11.82 o 
  -2   3  13      129.22      106.62     16.37 o 
  -1   3  13      296.00      523.68     30.54 o 
   0   3  13      245.41      365.92     47.72 o 
   1   3  13       48.13       51.27     19.29 o 
   2   3  13      159.04      244.01     26.70 o 
   3   3  13       55.61       68.07     21.13 o 
  -5   4  13       68.50       61.01     11.32 o 
  -4   4  13       71.94       53.96     11.69 o 
  -3   4  13        3.28        5.34      9.20 o 
  -2   4  13       40.69       47.18     14.37 o 
  -1   4  13       54.33       53.53     16.88 o 
   0   4  13       17.57       13.66     13.83 o 
   1   4  13        3.64        4.77     12.78 o 
   2   4  13        0.04       -2.55     12.78 o 
  -4   5  13        0.04        0.93      9.12 o 
  -3   5  13       30.60       18.31     26.61 o 
  -2   5  13       77.12       75.56     23.11 o 
  -1   5  13       41.54       49.41     25.89 o 
   0   5  13       13.43       27.66     16.78 o 
   1   5  13       25.12       25.95     17.52 o 
  -3   6  13      122.65      122.07     20.11 o 
  -2   6  13       90.17       45.94     17.66 o 
  -1   6  13       21.08       23.93     16.58 o 
  -1  -9  14       14.68       16.55      7.80 o 
   0  -9  14        5.87        7.36      7.17 o 
   1  -9  14       57.13       43.38     14.03 o 
  -3  -8  14       85.83       86.01     18.09 o 
  -2  -8  14       44.82       37.11      8.52 o 
  -1  -8  14      143.38      157.65     25.95 o 
   0  -8  14       58.22       42.51     11.62 o 
   1  -8  14      121.99      152.38     16.12 o 
   2  -8  14       29.14       45.16     24.19 o 
   3  -8  14       94.32       78.85     20.97 o 
  -4  -7  14       25.79       29.34     15.18 o 
  -3  -7  14       66.57       30.90      5.95 o 
  -2  -7  14       32.19       31.55      5.55 o 
  -1  -7  14       22.78       14.04      5.45 o 
   0  -7  14        6.91        2.11      4.69 o 
   1  -7  14       20.48       16.89      9.11 o 
   2  -7  14        5.16        1.62      7.84 o 
   3  -7  14       15.85       17.64     12.29 o 
  -5  -6  14       40.30       25.29     16.43 o 
  -4  -6  14       16.84       24.19     14.01 o 
  -3  -6  14        0.08       -3.66      3.35 o 
  -2  -6  14       52.49       37.87      6.41 o 
  -1  -6  14       85.50       63.43      7.42 o 
   0  -6  14       36.26       24.84     19.89 o 
   1  -6  14      174.49      220.12     16.17 o 
   2  -6  14        9.96        7.61     15.18 o 
   3  -6  14        1.01        2.04     15.03 o 
   4  -6  14       80.67       37.40     25.40 o 
  -5  -5  14      183.85      335.92     30.13 o 
  -4  -5  14       55.17       44.63     15.60 o 
  -3  -5  14      152.39      169.51     50.42 o 
  -2  -5  14       99.30       82.96     15.12 o 
  -1  -5  14      266.58      231.39     14.15 o 
   0  -5  14      199.02      187.85     54.43 o 
   1  -5  14       33.61       11.77     18.23 o 
   2  -5  14        7.85        0.94      5.15 o 
   3  -5  14       12.95       10.03     18.62 o 
   4  -5  14       11.07        7.76     19.95 o 
  -6  -4  14       27.16       10.94     15.48 o 
  -5  -4  14      125.19      246.39     26.20 o 
  -4  -4  14       17.48        8.44     11.62 o 
  -3  -4  14       41.27       28.46      4.64 o 
  -2  -4  14        0.29        2.10      6.69 o 
  -1  -4  14       31.72       43.69      8.89 o 
   0  -4  14       35.71       26.66     10.85 o 
   1  -4  14        0.34        0.76      4.75 o 
   2  -4  14        5.71       -0.57      2.57 o 
   3  -4  14       12.14       -9.54     18.70 o 
   4  -4  14        0.96       -0.79     16.16 o 
  -6  -3  14        0.06        0.15     10.52 o 
  -5  -3  14        0.08        6.28     12.08 o 
  -4  -3  14       87.76       67.76     16.47 o 
  -3  -3  14       57.52       41.66      8.18 o 
  -2  -3  14       19.39       12.56      8.14 o 
  -1  -3  14       13.21       11.73      7.01 o 
   0  -3  14        4.35        2.51      4.44 o 
   1  -3  14       44.91       23.39     14.33 o 
   2  -3  14       54.34       25.76     11.38 o 
   3  -3  14        0.62      -14.88     20.52 o 
   4  -3  14        1.08        8.59     21.39 o 
  -6  -2  14       46.08       55.68     19.27 o 
  -5  -2  14       74.92       43.15     16.85 o 
  -4  -2  14       99.74      108.77     74.80 o 
  -3  -2  14       18.53       10.28      5.72 o 
  -2  -2  14      100.97      114.22     17.25 o 
  -1  -2  14      234.97      212.47     20.71 o 
   0  -2  14        3.13        2.78      9.42 o 
   1  -2  14       34.04       36.30     17.22 o 
   2  -2  14       33.06       30.93     14.50 o 
   3  -2  14       42.39       29.93     19.46 o 
   4  -2  14      191.55      179.47    141.65 o 
  -6  -1  14        9.74        5.83     13.59 o 
  -5  -1  14        3.47        3.43      1.80 o 
  -4  -1  14       52.53       27.34      9.44 o 
  -3  -1  14       68.38       36.96      9.79 o 
  -2  -1  14       17.79       13.89     10.50 o 
  -1  -1  14       90.29       69.93     24.40 o 
   0  -1  14        2.71        2.40      8.46 o 
   1  -1  14        0.89        6.32     10.74 o 
   2  -1  14       35.88       13.43     13.34 o 
   3  -1  14        1.72        4.75     12.08 o 
   4  -1  14        0.27      -15.50     15.47 o 
  -6   0  14        0.43       -2.46     12.04 o 
  -5   0  14        1.19        2.38      3.36 o 
  -4   0  14       13.81       -3.39     10.67 o 
  -3   0  14       27.77       16.25      7.29 o 
  -2   0  14       14.09        9.46      7.76 o 
  -1   0  14       11.08       15.30     10.10 o 
   0   0  14      107.12       92.26     22.07 o 
   1   0  14      167.36      238.47     34.45 o 
   2   0  14      106.20       74.93     39.31 o 
   3   0  14       70.25       86.77     45.48 o 
   4   0  14       37.92       45.20     32.52 o 
  -6   1  14       10.43       16.24     15.41 o 
  -5   1  14      113.06       42.17     26.90 o 
  -4   1  14      148.25       84.16     33.94 o 
  -3   1  14       34.29       21.38      7.94 o 
  -2   1  14      121.54       85.96     15.60 o 
  -1   1  14       64.60       55.42     15.11 o 
   0   1  14      119.86      107.32     17.86 o 
   1   1  14      163.28      255.42     44.06 o 
   2   1  14       92.06       74.36     38.02 o 
   3   1  14       18.18       15.37     15.33 o 
  -6   2  14        3.62        7.44      5.67 o 
  -5   2  14       62.88       16.47     13.40 o 
  -4   2  14       15.02        9.81      8.93 o 
  -3   2  14        5.26        1.97      7.92 o 
  -2   2  14       24.79       10.42      9.85 o 
  -1   2  14       26.60        0.82     10.37 o 
   0   2  14       20.57       17.06     13.39 o 
   1   2  14        1.70        0.83     10.04 o 
   2   2  14       19.53       18.05     15.34 o 
   3   2  14        0.22      -14.03     15.82 o 
  -5   3  14        9.14        1.06      5.43 o 
  -4   3  14       36.11       23.82      9.79 o 
  -3   3  14       35.89       32.67     11.23 o 
  -2   3  14       16.06       22.53     13.53 o 
  -1   3  14      147.60      153.92     38.90 o 
   0   3  14       70.94       45.70     36.15 o 
   1   3  14      130.07      167.17     61.63 o 
   2   3  14        5.31        9.18     14.55 o 
  -4   4  14       20.89        7.94     10.26 o 
  -3   4  14       40.51       52.89     13.27 o 
  -2   4  14       65.32       49.96     18.51 o 
  -1   4  14       90.78       97.15     24.51 o 
   0   4  14       39.63       46.56     18.08 o 
   1   4  14       23.09       33.31     17.68 o 
  -3   5  14        2.99        8.80     13.13 o 
  -2   5  14        2.01       -1.16     26.48 o 
  -1   5  14       10.53       25.85     16.08 o 
  -2  -8  15       45.30       30.98      5.93 o 
  -1  -8  15        0.33       -9.00      6.00 o 
   0  -8  15       34.39       31.72     19.50 o 
   1  -8  15       34.98       33.59     14.52 o 
  -3  -7  15       70.25       61.17     16.13 o 
  -2  -7  15       76.03       53.69      6.48 o 
  -1  -7  15       33.26       28.28      6.07 o 
   0  -7  15       40.73       28.53     14.14 o 
   1  -7  15       41.46       35.62     10.67 o 
   2  -7  15       71.38      118.62     48.19 o 
  -4  -6  15       49.94       55.61     22.98 o 
  -3  -6  15       21.50       11.59      4.45 o 
  -2  -6  15       25.08       15.59      6.07 o 
  -1  -6  15        2.61        3.59      4.28 o 
   0  -6  15        6.20       -2.79      5.28 o 
   1  -6  15       11.97        3.19      4.54 o 
   2  -6  15       19.29       14.54     17.91 o 
   3  -6  15        3.88        5.11     17.64 o 
  -5  -5  15       12.19       11.81     14.76 o 
  -4  -5  15        5.84        8.71     11.89 o 
  -3  -5  15        8.15        7.63      5.08 o 
  -2  -5  15       35.44       24.09     14.66 o 
  -1  -5  15      164.23      116.08     18.44 o 
   0  -5  15        0.58        2.71      6.09 o 
   1  -5  15        1.34        7.48      5.23 o 
   2  -5  15       29.42       13.67     17.94 o 
   3  -5  15       33.26        9.46     19.50 o 
  -5  -4  15       45.69       53.94     18.59 o 
  -4  -4  15       79.05       55.68     16.62 o 
  -3  -4  15       18.16        6.78      3.70 o 
  -2  -4  15       53.89       47.31     27.90 o 
  -1  -4  15       98.90      117.55     13.08 o 
   0  -4  15        4.37        4.21      5.74 o 
   1  -4  15      163.70       79.53     75.20 o 
   2  -4  15        0.67       -1.28      3.20 o 
   3  -4  15       20.14       16.96     20.90 o 
  -5  -3  15        6.92        4.01     12.08 o 
  -4  -3  15       10.27        4.04      4.50 o 
  -3  -3  15        2.77        0.48      4.42 o 
  -2  -3  15        8.30        7.76      6.89 o 
  -1  -3  15       97.83      108.34     38.93 o 
   0  -3  15       17.05       13.29      7.32 o 
   1  -3  15        4.69        1.54      4.85 o 
   2  -3  15        4.10        1.37      3.12 o 
   3  -3  15        0.35        1.82     16.77 o 
   4  -3  15        6.14       -0.08     16.24 o 
  -6  -2  15        0.15        4.62     13.93 o 
  -5  -2  15       16.14       10.67     13.40 o 
  -4  -2  15        0.90        2.98      4.29 o 
  -3  -2  15       14.07        4.72      8.78 o 
  -2  -2  15       48.64       39.67      7.87 o 
  -1  -2  15       24.88       21.22      6.32 o 
   0  -2  15       40.92       51.88     12.75 o 
   1  -2  15       32.98       39.69     15.63 o 
   2  -2  15      116.39       98.02     24.53 o 
   3  -2  15      110.38      151.57     19.19 o 
  -6  -1  15        0.49        3.86     13.36 o 
  -5  -1  15        9.64       14.88     13.74 o 
  -4  -1  15       14.58        6.33      4.32 o 
  -3  -1  15      104.56       24.24     20.48 o 
  -2  -1  15       69.51       46.44     10.11 o 
  -1  -1  15       37.97       41.45     13.03 o 
   0  -1  15       18.63       27.57     12.19 o 
   1  -1  15       89.68       72.81     17.06 o 
   2  -1  15       40.77       36.75     15.27 o 
   3  -1  15       13.29       -1.61     11.00 o 
  -6   0  15        2.55       -2.42     12.57 o 
  -5   0  15       11.13        3.08      3.71 o 
  -4   0  15        1.90       -1.66      5.14 o 
  -3   0  15       17.60       10.52      6.48 o 
  -2   0  15        1.87        8.72      8.00 o 
  -1   0  15        0.01       -9.10     10.76 o 
   0   0  15       42.07       34.77     15.05 o 
   1   0  15        2.48        4.63     10.92 o 
   2   0  15        0.18       -1.71     10.95 o 
   3   0  15        6.02       15.40     15.39 o 
  -5   1  15       11.14        2.66      5.11 o 
  -4   1  15        0.29       -1.30      5.01 o 
  -3   1  15       27.49       16.06      7.76 o 
  -2   1  15       94.42       45.03     11.86 o 
  -1   1  15       30.12       27.22     13.98 o 
   0   1  15      118.01      106.51     42.23 o 
   1   1  15       31.96       29.93     15.08 o 
   2   1  15       60.27       47.48     18.23 o 
  -5   2  15       14.15       12.18      5.78 o 
  -4   2  15       14.38       16.93      8.46 o 
  -3   2  15       97.26       65.37     15.69 o 
  -2   2  15       18.32       27.34     11.78 o 
  -1   2  15       26.18       25.71     14.77 o 
   0   2  15       96.75       96.43     20.23 o 
   1   2  15       15.85       18.97     14.42 o 
   2   2  15       58.16       53.36     19.61 o 
  -4   3  15        0.05        3.58      6.92 o 
  -3   3  15        0.79       10.50     11.19 o 
  -2   3  15        0.26        0.05      8.08 o 
  -1   3  15        0.98       -1.23      9.95 o 
   0   3  15        8.05        5.51     13.53 o 
   1   3  15        1.54        5.85     13.27 o 
  -3   4  15       13.25       -2.29      8.90 o 
  -2   4  15       40.20       32.87     19.17 o 
  -1   4  15       61.60       50.86     17.84 o 
  -2  -7  16       45.97       26.87      7.27 o 
  -1  -7  16       19.16       13.88      7.54 o 
   0  -7  16       43.81       23.75     14.14 o 
   1  -7  16       72.16       48.26     15.63 o 
  -3  -6  16       23.00       25.06     13.40 o 
  -2  -6  16       66.09       38.43      8.65 o 
  -1  -6  16        4.43        3.74      4.54 o 
   0  -6  16       29.09       19.55      6.77 o 
   1  -6  16        1.06        1.53      4.56 o 
   2  -6  16       10.09       31.72     20.33 o 
  -4  -5  16        2.49       -7.50     12.38 o 
  -3  -5  16        0.03       -0.96      3.60 o 
  -2  -5  16        0.30        3.03      4.21 o 
  -1  -5  16        7.29        0.16      4.82 o 
   0  -5  16       11.23       -2.96      6.85 o 
   1  -5  16        0.49        5.75      5.35 o 
   2  -5  16        2.64       -0.87     13.70 o 
  -4  -4  16       14.21       20.74     14.01 o 
  -3  -4  16       42.76       31.42     10.60 o 
  -2  -4  16       18.57       25.37     19.84 o 
  -1  -4  16        3.27        6.23      5.83 o 
   0  -4  16      125.08       48.76     65.75 o 
   1  -4  16       22.73        0.92     16.22 o 
   2  -4  16       16.56       13.74     18.81 o 
   3  -4  16       76.25       39.56     26.61 o 
  -5  -3  16       24.00       21.08     15.90 o 
  -4  -3  16       41.67       38.50     15.67 o 
  -3  -3  16        2.47        7.37      6.69 o 
  -2  -3  16       13.19       10.26      6.68 o 
  -1  -3  16       43.48       32.34     10.48 o 
   0  -3  16      108.08       26.30     26.08 o 
   1  -3  16        3.38       -5.92      7.04 o 
   2  -3  16        1.98        1.41      3.51 o 
   3  -3  16        5.69       -1.32     17.22 o 
  -5  -2  16        1.54       -6.44     13.14 o 
  -4  -2  16        3.18        5.87      5.08 o 
  -3  -2  16        6.05       15.10      5.18 o 
  -2  -2  16        0.03        0.93      4.36 o 
  -1  -2  16        0.03        2.30      4.88 o 
   0  -2  16        6.31        2.27      8.46 o 
   1  -2  16       60.34       45.64     18.64 o 
   2  -2  16       47.75       31.22     15.56 o 
   3  -2  16       10.32       15.99     10.97 o 
  -5  -1  16        7.39        4.81     12.68 o 
  -4  -1  16        6.01        3.92      4.58 o 
  -3  -1  16      122.83       32.80     10.90 o 
  -2  -1  16       75.80       52.16     10.74 o 
  -1  -1  16       37.70       37.27     11.69 o 
   0  -1  16      145.58      132.24     20.95 o 
   1  -1  16       68.93       48.27     21.92 o 
   2  -1  16       25.18       26.81     15.18 o 
  -5   0  16       15.55        5.19     12.83 o 
  -4   0  16       46.83       13.95      8.76 o 
  -3   0  16       66.54       23.32      8.89 o 
  -2   0  16       24.27       17.78      9.28 o 
  -1   0  16        4.27        5.76      9.43 o 
   0   0  16       19.36       16.78     12.29 o 
   1   0  16       14.07       17.84     14.48 o 
   2   0  16        8.32        2.15     11.36 o 
  -4   1  16        7.00        3.80      5.12 o 
  -3   1  16       24.32       14.89      7.73 o 
  -2   1  16        1.66       -3.05      9.03 o 
  -1   1  16       38.55       11.46     10.78 o 
   0   1  16        6.27        9.59     11.95 o 
   1   1  16        8.01        4.22     11.70 o 
  -4   2  16       62.76       17.66     20.06 o 
  -3   2  16       41.29       28.38     11.73 o 
  -2   2  16       27.67       24.84     13.53 o 
  -1   2  16       75.99       62.64     15.69 o 
   0   2  16       33.53       36.66     15.44 o 
   1   2  16       37.01       28.64     16.86 o 
  -3   3  16       30.66       19.47     16.96 o 
  -2   3  16        1.29      -19.85     13.23 o 
  -1   3  16        3.17       -0.81     18.62 o 
  -2  -6  17        4.85        2.00      3.89 o 
  -1  -6  17       24.01        6.53      7.11 o 
   0  -6  17        1.27       -1.08      4.84 o 
   1  -6  17       15.17       17.45     16.73 o 
  -3  -5  17       16.02       19.72     13.10 o 
  -2  -5  17       14.51        2.57      5.55 o 
  -1  -5  17        5.68       -0.87      5.40 o 
   0  -5  17        0.20        0.01      5.35 o 
   1  -5  17       36.21       22.79     17.87 o 
  -4  -4  17        3.11       -4.09     12.08 o 
  -3  -4  17        6.04        4.39      7.14 o 
  -2  -4  17        0.80      -12.99     15.56 o 
  -1  -4  17       30.64       22.78     11.89 o 
   0  -4  17       29.29        2.20     10.69 o 
   1  -4  17        5.25       -2.23      4.75 o 
   2  -4  17       16.92       23.70     22.03 o 
  -4  -3  17       15.51       10.67     13.14 o 
  -3  -3  17       11.97       22.19      8.34 o 
  -2  -3  17       37.13       27.54      9.32 o 
  -1  -3  17       58.41       42.26     11.38 o 
   0  -3  17       89.70       27.53     37.12 o 
   1  -3  17        7.31       -0.78      7.63 o 
   2  -3  17       18.76       39.33     24.38 o 
  -4  -2  17        2.46       -1.06     10.18 o 
  -3  -2  17        0.53        5.86      4.94 o 
  -2  -2  17        5.89       -3.46      5.48 o 
  -1  -2  17        0.16        0.37      3.86 o 
   0  -2  17       27.76       15.30      5.80 o 
   1  -2  17        3.94      -22.94     31.59 o 
   2  -2  17        1.64      -13.01     14.93 o 
  -4  -1  17       22.98       12.98      5.25 o 
  -3  -1  17        7.47        9.64      5.72 o 
  -2  -1  17        9.67        1.95      9.09 o 
  -1  -1  17       58.42       38.46     12.47 o 
   0  -1  17        3.06        6.21     10.47 o 
   1  -1  17       38.02       30.00     18.62 o 
  -4   0  17        7.18        9.70      6.95 o 
  -3   0  17       19.45       -0.05      9.79 o 
  -2   0  17       66.17       40.51     12.87 o 
  -1   0  17       39.37       17.18     19.61 o 
   0   0  17        8.53       39.57     14.46 o 
   1   0  17       45.46       50.40     17.19 o 
  -3   1  17       24.93       10.75      7.76 o 
  -2   1  17       22.97        7.61     17.05 o 
  -1   1  17        1.68        8.60     10.80 o 
   0   1  17        0.48       20.30     13.75 o 
  -2  -4  18        1.77       -2.29      5.91 o 
  -1  -4  18        4.05       10.73      7.32 o 
   0  -4  18        0.41        0.43      6.25 o 
  -2  -3  18       20.20       14.66      7.75 o 
  -1  -3  18       36.57        5.78     12.38 o 
   0  -3  18        7.95        3.96      5.49 o 
  -2  -2  18        8.13      -12.20      8.94 o 
  -1  -2  18       95.21       51.89     21.33 o 
   0  -2  18       35.47        4.67     13.82 o 
  -2  -1  18        0.20       12.60      8.52 o 
  -1  -1  18       39.42       13.37     12.14 o 
                                                 
